# Supplementary material for: Marketing and US Food and Drug Administration Clearance of Artificial Intelligence and Machine Learning Enabled Software in and as Medical Devices: A Systematic Review
Source: JAMA Netw Open. 2023 Jul 5;6(7):e2321792. doi: 10.1001/jamanetworkopen.2023.21792 (PMC10323702; doi:10.1001/jamanetworkopen.2023.21792)
Supplement: Supplement 1. — eTable 1. Queried Device Information and Corresponding Marketing Evidence, if Applicable eTable 2. Artificial Intelligence and Machine Learning (AI/ML)-Enabled Medical Devices [file jamanetwopen-e2321792-s001.xlsx]

## Sheet: Summary
Table of Contents
eTable	About	Key	Definition
eTable 1	Queried device information and corresponding marketing evidence if applicable	Company Website	Public website where marketing material for queried item is available
		Marketing Evidence	Screenshot of marketing material where device is discrepant or contentious
		Date Last Accessed	Date where marketing material screenshot was accessed
		Way Back Machine Link	Internet archive tool link to access versions of the company website prior to the current date
		Way Back Machine Archive Date	Date when company website was archived in Way Back Machine
eTable 2	FDA Public List: Artificial Intelligence and Machine Learning (AI/ML)-Enabled Medical Devices

## Sheet: eTable 1
eTable 1. Queried Device Information and Corresponding Marketing Evidence, if Applicable
Manufacturer	Approval Date	Name of Application	Submission Number	Type of Device (numeric)	type of device	Intended Use on Approval Summary	Company Website		Category	Marketing Evidence	Date Last Accessed	Way Back Machine Link	Way Back Machine Archive Date
		Caption Interpretation Automated Ejection Fraction Software	K210747	1	Radiology	The Caption Interpretation Automated Ejection Fraction software is used to process previously acquired transthoracic cardiac ultrasound images, to store images, and to manipulate and make measurements on images using an ultrasound device, personal computer, or a compatible DICOM-compliant PACS system in order to provide automated estimation of left ventricular ejection fraction. This measurement …	https://captionhealth.com/technology	1	compliant ai		2022-11-30
		TE Air Diagnostic Ultrasound System	K220051	1	Radiology	TE Air Diagnostic Ultrasound System is applicable for adults, pregnant women, pediatric patients and neonates. It is intended for use in abdominal, pediatric , thoracic/pleural (For detection of fluid and pleural motion/sliding.), adult and pediatric cardiac, neonatal and adult cephalic, and urology exams. Modes of operation include: B, M, PWD, Color Doppler, Amplitude Doppler, Combined mode(Colo…	https://www.mindray.com/en/products/ultrasound/point-of-care/te9	1	compliant ai		2022-11-30
		Syngo.CT Applications	K220450	1	Radiology	radiology evaluation	https://www.siemens-healthineers.com/en-us/computed-tomography/options-upgrades/clinical-applications/syngo-ct-colonography	1	compliant ai		2022-11-30
		Follicle Clarity Software	K212012	1	Radiology	Follicle Clarity Software is a software application package. It is designed to view and quantify image data acquired on compatible ultrasound systems. Follicle Clarity is used as an aid to interpreting clinicians by calculating the number and size of ovarian follicles in a transvaginal ultrasound volume sweep of the ovaries.	https://cycleclarity.com/	1	compliant ai		2022-11-30
		Contour ProtegeAI	K213976	1	Radiology	Trained medical professionals use Contour Prot6g6A as a tool to assist in the automated processing of digital medical images of modalities CT and MR, as supported by ACR/NEMA DICOM 3.0. In addition, Contour Prot6g6AI supports the following indications: * Creation of contours using machine-learning algorithms for applications including, but not limited to, quantitative analysis, aiding adaptive th…	https://go.mimsoftware.com/contour-protegeai	1	compliant ai		2022-11-30
		SIGNA Artist Evo	K213603	1	Radiology	The SIGNATM Artist Evo system is a whole body magnetic resonance scanner designed to support high resolution, high signal-to-noise ratio, and short scan times. It is indicated for use as a diagnostic imaging device to produce axial, sagittal, coronal and oblique images, spectroscopic images, parametric maps, and/or spectra, dynamic images of the structures and/ or functions of the entire body, in…	https://www.gehealthcare.com/products/magnetic-resonance-imaging/signa-evo/artist-1-5t	1	compliant ai		2022-11-30
Adas3D Medical S.L	2021-09-03	ADAS 3D	K212421	1	Radiology	ADAS 3D is a stand-alone software tool designed for post-processing cardiovascular enhanced Magnetic Resonance (MR) images and Computed Tomography Angiography (CTA) images that are formatted in the Digital Imaging and Communication in Medicine (DICOM) standard. ADAS 3D software aids in the non-invasive calculation, quantification and visualization of cardiac imaging data to support a comprehensiv…	https://www.adas3d.com/	1	compliant ai		2022-11-30
		Quantib ND	K213737	1	Radiology	Quantib ND is an extension for Quantib AI Node software platform. It is intended for automatic labeling, visualization, and volumetric quantification of identifiable brain structures from magnetic resonance images (a 3D T1-weighted MR image for brain structure segmentation, with an additional T2-weighted FLAIR MR image for white matter hyperintensities (WMH) 05-01-2 segmentation). The segmentatio…	https://www.quantib.com/?utm_term=quantib&utm_medium=ppc&utm_campaign=Brand+%7C+Leads+%7C+Quantib&utm_source=adwords&hsa_grp=129655373705&hsa_mt=b&hsa_kw=quantib&hsa_tgt=kwd-1273687935323&hsa_src=g&hsa_cam=15380692482&hsa_acc=2144668719&hsa_ad=564574461327&hsa_net=adwords&hsa_ver=3&gclid=EAIaIQobChMItdTqhdae-AIVpYJbCh0mngT7EAAYASAAEgIEofD_BwE	1	compliant ai		2022-11-30
		Second Opinion	K210365	1	Radiology	SUMMARY NOT PUBLIC	https://www.hellopearl.com/products/second-opinion	1	compliant ai		2022-11-30
Elekta Solutions AB	2021-10-25	Advanced Algorithms for Treatment Management Applications (AATMA™)	K212218	1	Radiology	AATMA™ is an optional accessory to treatment planning systems and intermediate pre-treatment planning applications. The auto-segmentation algorithm in AATMA™ is based on machine-learning convolutional neural networks and includes pre-trained models that will be used to automatically segment image sets. The algorithm itself functions as a computational engine and does not store any input data, out…	https://www.elekta.com/products/radiation-therapy/	1	compliant ai		2022-11-30
Aibolit	2022-01-16	Aibolit 3D	K211443	1	Radiology	Aibolit 3D+ is intended as a medical imaging system that allows the processing, review, analysis, communication and media interchange of multi-dimensional digital images acquired from CT imaging devices. Aibolit 3D+ is intended as software for preoperative surgical planning, training, patient information and as software for the intraoperative display of the multidimensional digital images. Aiboli…	https://www.aibolit.com/	1	compliant ai		2022-11-30
GE Healthcare Japan Corporation		Deep Learning Image Reconstruction	K213999	1	Radiology	The Deep Learning Image Reconstruction option is a deep learning based reconstruction method intended to produce cross-sectional images of the head and whole body by computer reconstruction of X-ray transmission data taken at different angles and planes, including Axial, Helical (Volumetric), and Cardiac acquisitions, for all ages. Deep Learning Image Reconstruction can be used for head, whole bo…		1	compliant ai		2022-11-30
Siemens	2021-12-06	AI-Rad Companion	K213096	1	Radiology	Al-Rad Companion is a software only medical system that investigates data from imaging systems. AlRad Companion receives these data and checks which post-processing algorithms may be applicable. Data that does not meet the Al-Rad Companion requirements are ignored while data that meets the requirements are sent for further processing. Applicable data are processed, and the results are provided to…	https://www.siemens-healthineers.com/digital-health-solutions/digital-solutions-overview/clinical-decision-support/ai-rad-companion	1	compliant ai		2022-11-30
		Aplio i900/i800/i700 Diagnostic Ultrasound System, Software V6.5	K212333	1	Radiology	The Diagnostic Ultrasound System Aplio i900 Model TUS-AI900, Aplio i800 Model TUS-AI800, and Aplio i700 Model TUS-AI700 are indicated for the visualization of structures, and dynamic processes with the human body using ultrasound and to provide image information for diagnosis in the following clinical applications: fetal, abdominal, intra-operative (abdominal), pediatric, small organs (thyroid, b…		1	compliant ai		2022-11-30
Tomtec	2022-01-06	Tomtec-Arena	K213544	1	Radiology	Indications for use of TOMTEC-ARENA software are quantification and reporting of cardiovascular, fetal, and abdominal structures and function of patients with suspected disease to support the physician in the diagnosis.	https://www.tomtec.de/excellence-in-digital-healthcare/#	1	compliant ai		2022-11-30
MRIguidance	2021-12-22	BoneMRI	K202404.	1	Radiology	BoneMRI is an image processing software that can be used for image enhancement in MRI images. It can be used to visualize the bone structures in MRI images with enhanced contrast with respect to the surrounding soft tissue. It is to be used in the pelvic region, which includes the boney anatomy of the sacrum, hip bones and femoral heads. Warning: BoneMRI images are not intended to replace CT imag…	https://mriguidance.com/bonemri/	1	compliant ai		2022-11-30
DiA Image Analysis LTD	2021-12-09	LVivo	K212466	1	Radiology	LVivo platform is intended for non-invasive processing of ultrasound images to detect, measure, and calculate relevant medical parameters of structures and function of patients with suspected disease and Age>18	https://www.dia-analysis.com/lvivo-ef	1	compliant ai		2022-11-30
MIM Software Inc	2021-10-20	Contour ProtegeAI	K210632	1	Radiology	Trained medical professionals use Contour Protdg6AI as a tool to assist in the automated processing of digital medical images of modalities CT and MR, as supported by ACR/NEMA DICOM 3.0. In addition, Contour Prot6g6AI supports the following indications: * Creation of contours using machine-learning algorithms for applications including, but not limited to, quantitative analysis, aiding adaptive t…	https://www.mimsoftware.com/radiation-oncology/contour-protegeai	1	compliant ai		2022-11-30
Therapixel	2021-11-26	Mammoscreen 2.0	K211541	1	Radiology	MammoScreen 2.0 automatically processes the four views (one CC and one MLO per breast) of standard screening FFDM or DBT, and outputs a corresponding report on a separate screen, alongside the monitors used for reading. This report is designed to be easily readable with very few interactions required by providing an overall level of suspicion of each exam and giving explicit visual indications wh…	https://www.mammoscreen.com/	1	compliant ai		2022-11-30
Varian Medical Systems	2021-09-02	AI Segmentation	K211881	1	Radiology	AI Segmentation is a web-based application, running in the cloud, that provides a combined deep learning and classical-based approach for automated segmentation of organs at risk, along with tools for structure visualization. This software medical device product is used by trained medical professionals and consists of a web application user interface where the results from the automated segmentat…	https://www.varian.com/resources-support/events/estro-2020/artificial-intelligence-ai	1	compliant ai		2022-11-30
AmCad BioMed Corporation	2021-09-09	AmCAD-UT	K203555	1	Radiology	AmCAD-UT is a Windows-based computer-aided detection (CADe) device intended to assist the medical professionals in analyzing thyroid ultrasound images, acquired from FDA-cleared ultrasound systems. The region of interest (ROI) of a user-selected thyroid nodule is defined by users or suggested by an Al contouring algorithm. After the initial review of the ultrasound images by the physicians, the d…	https://www.amcad.com.tw/	1	compliant ai		2022-11-30
Samsung Medison Co., Ltd.	2021-09-09	HERA W9, HERA W10 Diagnostic Ultrasound System	K211824	1	Radiology	As compared with the primary predicate device (HERA W9 / HERA W10, K192319), the subject device has changes: addition of new software functions (HeartAssist, ViewAssist, Slice A), addition of migrated transducers (LA2-14A, PA1-5A), and improvement of cleared software functions (Changed an algorithm of BiometryAssist to AI version).	https://samsunghealthcare.com/en/products/UltrasoundSystem/HERA%20W10/Obstetrics%20-%20Gynecology/benefit	1	compliant ai		2022-11-30
Airs Medical	2021-10-14	SwiftMR	K210999	1	Radiology	There are two deep learning algorithms that should be selected by users according to the pulse sequences. One is for the general pulse sequences and the other is for the TOF pulse sequences. The two deep learning algorithms share the same network architecture, input data generation method, training procedures. The only difference between the two deep learning algorithms is the input / label datas…	https://en.airsmed.com/swiftmr	1	compliant ai		2022-11-30
Circle Neurovascular Imaging, Inc	2021-10-14	StrokeSENS LVO	K212261	1	Radiology	The StrokeSENS LVO Processing Engine is responsible for receiving, processing, and analyzing image data and communicating results. Primarily, the Processing Engine consists of a software algorithm (a sequence of instructions/operations) that is responsible for analyzing contrast-enhanced CT (CTA) image data of the head to identify characteristics that are consistent with LVO. The software algorit…	https://www.circlenvi.com/	1	compliant ai		2022-11-30
GE Medical Systems	2021-10-29	Critical Care Suite with Endotracheal Tube Positioning AI Algorithm	K211161	1	Radiology	Critical Care Suite is a suite of AI algorithms for the automated image analysis of frontal chest X-rays acquired on a digital x-ray system.	https://www.gehealthcare.com/products/radiography/mobile-xray-systems/critical-care-suite-on-optima-xr240amx	1	compliant ai		2022-11-30
Lunit Inc	2021-11-17	Lunit Insight MMG	K211678	1	Radiology	Lunit INSIGHT MMG is a radiological Computer-Assisted Detection and Diagnosis (CADe/x) software device based on an artificial intelligence algorithm intended to aid in the detection, localization, and characterization of suspicious areas for breast cancer on mammograms from compatible FFDM systems. As an adjunctive tool, the device is intended to be viewed by interpreting physicians after complet…	https://www.lunit.io/en/products/insight-mmg	1	compliant ai		2022-11-30
Omega Medical Imaging	2021-11-17	Soteria.AI	K212336	1	Radiology	The System is intended for use in Radiographic/fluoroscopic applications including cardiac, vascular, general radiographic/fluoroscopic diagnostic and interventional x-ray imaging for General and Pediatric Populations	https://www.omegamedicalimaging.com/soteria/	1	compliant ai		2022-11-30
CorTechs Labs Inc	2021-11-19	OnQ Neuro	K210831	1	Radiology	OnQ Neuro is a fully automated post-processing medical device software that is used by radiologists, oncologists, and other clinicians to assist with analysis and interpretation of neurological MR images. It accepts DICOM images using supported protocols and performs 1) automatic segmentation and volumetric quantification of brain tumors, which are known/confirmed to be pathologically diagnosed c…	https://www.cortechs.ai/onq-neuro/	1	compliant ai		2022-11-30
Zebra Medical Vision	2021-12-15	HealthPPT	K211803	1	Radiology	The HealthPPT device is a software workflow tool designed to aid the clinical assessment of adult frontal Chest X-Ray cases with features suggestive of pneumoperitoneum in the medical care environment. HealthPPT analyzes cases using an artificial intelligence algorithm to identify suspected findings. It makes case-level output available to a PACS/workstation for worklist prioritization or triage.…		1	compliant ai		2022-11-30
MedMind Technology	2021-12-15	RT-Mind-AI	K213155	1	Radiology	The proposed device, RT-Mind-AI, is a standalone software which used by radiation oncology department to segment (non-contrast) CT images, to generate needed information for treatment planning, treatment evaluation and treatment adaptation.		1	compliant ai		2022-11-30
Vysioneer	2021-12-16	VBrain	K213628	1	Radiology		https://www.vysioneer.com/	1	compliant ai		2022-11-30
Ultromics Ltd	2021-12-20	EchoGo Core	K213275	1	Radiology	EchoGo Core 2.0 is a software application manufactured by Ultromics to provide a report of left ventricular cardiac function, in the form of secondary capture DICOM files and/or as a structured DICOM report, to aid interpreting physicians with diagnostic decision-making process. EchoGo Core 2.0 applies to ultrasound images of the heart (echocardiograms). EchoGo Core 2.0 utilizes artificial intell…	https://www.ultromics.com/products/echogocore	1	compliant ai		2022-11-30
TaiHao Medical	2021-12-21	BU-CAD	K210670	1	Radiology	BU-CAD is a software application indicated to assist trained interpreting physicians in analyzing the breast ultrasound images of patients with soft tissue breast lesions suspicious for breast cancer who are being referred for further diagnostic ultrasound examination. Output of the device includes regions of interest (ROIs) and lesion contours placed on breast ultrasound images assisting physici…	http://www.taihaomed.com/	1	compliant ai		2022-11-30
		Eclipse II with Smart Noise Cancellation	K213307	1	Radiology	"The software performs digital enhancement of a radiographic image generated by an x-ray device. The software can be used to process adult and pediatric x-ray images. This excludes mammography applications.”	https://www1.carestream.com/eclipse-intelligence-in-action?utm_campaign=eclipse-II-blog&utm_source=blog&utm_medium=social	1	compliant ai		2022-11-30
		Precise Image	K210760	1	Radiology	The Precise Image is a reconstruction software application for a Computed Tomography X-Ray System intended to produce images of the head and body by computer reconstruction of x-ray transmission data taken at different angles and planes. These devices may include signal analysis and display equipment, patient and equipment supports, components and accessories. Precise Image has been evaluated and…		1	compliant ai		2022-11-30
	2022-03-21	BriefCase	K213721	1	Radiology	BriefCase is a radiological computer aided triage and notification software indicated for use in the analysis of head CT Angio (CTA) images. The device is intended to assist hospital networks and appropriately trained medical specialists in workflow triage by flagging and communication of suspected positive cases of Brain Aneurysm (BA) findings above 5 mm size	https://www.aidoc.com/	1	compliant ai		2022-11-30
Vysioneer Inc.	2021-10-12	Vbrain OAR	K212116	1	Radiology		https://www.vysioneer.com/	1	compliant ai		2022-11-30
		BoneView	K212365	1	Radiology			1	compliant ai		2022-11-30
	2022-03-13	DRX-Rise Mobile X-ray System	K213568	1	Radiology	The device is designed to perform radiographic x-ray examinations on all pediatric and adult patients, in all patient treatment areas.	https://www.carestream.com/en/in/medical/products/radiography/dr-systems/carestream-drx-revolution	1	compliant non ai		2022-11-30
	2022-03-01	digimamo	K210151	1	Radiology	The Digimamo D ® Full-Field Digital Mammography System is a device intended to produce planar digital x-ray images of the entire breast. The Digimamo D is indicated for generating mammographic images that can be used for screening and diagnosis of breast cancer. The Digimamo D is intended to be used in the same clinical applications as traditional film/screen systems.	https://vmimedica.com/en/digimamo-d/	1	compliant non ai		2022-11-30
		Skanmobile, Skanmobile-D	K212940	1	Radiology	SKANMOBILE and SKANMOBILE-DR are intended for use in generating radio graphic images of human anatomy in all general-purpose x-ray diagnostic procedures for all patient population including paediatrics and adults. It may be used in radiology departments, emergency rooms, intensive care units, operating rooms, orthopaedics clinics, military camps, paediatric clinics, medical camps and small hospit…	https://www.skanray.com/?q=content/skanmobile	1	compliant non ai		2022-11-30
SegAna	2021-11-10	RTapp	K212887	1	Radiology		https://seganatech.com/	1	compliant non ai		2022-11-30
VUZE Medical	2022-01-03	Vuze System	K210830.	1	Radiology	The VUZE System is intended to enable users to load pre-operative 3D images and planning data and register and overlay this data in real time with intra-operative 2D radiographic images of the same anatomy to support device guidance during interventional spinal procedures. The system also offers pre-operative surgical planning including implant sizing, entry location, and trajectory determination…	https://www.vuzemedical.com/	1	compliant non ai		2022-11-30
Alphatec Spine Inc	2021-10-29	ATEC Alignment App	K211987	1	Radiology	The ATEC Alignment App assists healthcare professionals in viewing, measuring, and storing images as well as planning orthopedic surgeries. The app allows the healthcare professional to perform generic and specialty measurements of the images, and to plan surgical procedures. The app includes tools for measuring anatomical components for implant selection, and offers the possibility to share data…	https://atecspine.com/	1	compliant non ai		2022-11-30
Canon Medical Systems Corporation	2022-03-03	MR Elastography; MZEK-001A	K220018	1	Radiology	MR Elastography is an optional package for Canon Medical Systems magnetic resonance imaging (MRI) systems. This option allows the user to obtain an image that reflects the stiffness, in kPa, of body tissue such as liver and muscle.		1	compliant non ai		2022-11-30
Pulmonx Corporation	2021-09-02	Lung Image Analysis (LIA)	K212494	1	Radiology	The Lung Image Analysis (LIA) software is designed to aid in the interpretation of Computed Tomography (CT) scans of the thorax that may contain pulmonary abnormalities. Lung Image Analysis has both a graphical user interface and command-line software which can be run as a Windows application or from a command-line interpreter. The LIA software is to be used by trained professionals who are respo…	https://pulmonx.com/	1	compliant non ai		2022-11-30
		echosk/ echogyn	K212851	1	Radiology	additional software/hardware modules for EchoS Family devices and they are additions in terms of indication for use of the legally marketed EchoS Family.	https://www.echolightmedical.com/en/	1	compliant non ai		2022-11-30
Medicore Co., Ltd.	2021-09-13	IRIS-XP	K212412	1	Radiology		http://medi-core.com/en/thermography/iris-xp.html?gclid=EAIaIQobChMItZP6xZCY-QIVz9uGCh19DwgzEAAYASAAEgJJkPD_BwE&ckattempt=1	1	compliant non ai		2022-11-30
Intellijoint Surgical Inc.	2021-11-12	IntelliJointView	K211876	1	Radiology		https://www.intellijointsurgical.com/view/	1	compliant non ai		2022-11-30
Visible Patient Suite SAS	2021-11-05	Visible Patient Suite	K212896	1	Radiology		https://www.visiblepatient.com/en/professionnals/modalities/	1	compliant non ai		2022-11-30
Konica Minolta, INC.	2022-01-31	SKR3000 (AeroDR3)	K213908	1	Radiology		https://www.konicaminolta.com/global-en/healthcare/products/dr/aerodr3/index.html	1	compliant non ai		2022-11-30
Motilent	2021-11-08	GIQuant	K211356	1	Radiology	Technical performance assessment established the performance and suitability of GIQuant’s algorithm in the context of shared questions with relation to safety and effectiveness. Methods utilized in performance testing included utilizing summary metrics obtained through region of interest placement on synthetically manipulated ‘ground truth’ datasets as well as measuring target registration error …	https://www.motilent.co.uk/giquant/	1	compliant non ai		2022-11-30
Kinepict Health Ltd	2021-09-10	Kinepict Medical Imaging Tool 4.0	K202056	1	Radiology	The Kinepict Medical Imaging Tool version 4.0 (KMIT v4.0) is medical diagnostic software for real-time viewing, diagnostic review, post-processing, optimization, communication, reporting, and storage of medical images and data on exchange media. It provides imageguided solutions in the operating room, for image-guided surgery, and image-guided solutions for interventional oncology, interventional…	https://kinepict.com/	1	compliant non ai		2022-11-30
DDE MRI Solutions	2021-12-15	BIT-Motion	K211039	1	Radiology	The BIT-Motion is a stand-alone image post processing software. The Bit-Motion is intended for use as a PACS device, which is interfaced to the clinics' LAN. It receives clinical studies from hospital modalities, processes functional volumetric data and generates parametric maps that display changes in image intensity. It also includes manual display manipulation, annotation and control tools, wh…	https://www.ddemrisolutions.com/	1	compliant non ai		2022-11-30
General Electric	2021-12-17	Revolution Apex	K213715	1	Radiology	The system is intended to produce cross-sectional images of the body by computer reconstruction of x-ray transmission projection data from the same axial plane taken at different angles. The systems with 160 mm detector coverage have the capability to image whole organs in a single rotation. Whole organs include but are not limited to brain, heart, liver, kidney, pancreas, etc. The system may acq…	https://www.gehealthcare.com/en-sg/products/computed-tomography/revolution-apex?utm_medium=cpc&utm_source=google&utm_campaign=USC-PS-2021-REG-AlwaysOn&utm_term=&utm_content=12518725892&npclid=EAIaIQobChMIk93n2KWw-AIVxpKGCh2s9AxcEAAYASAAEgIjXPD_BwE&gclid=EAIaIQobChMIk93n2KWw-AIVxpKGCh2s9AxcEAAYASAAEgIjXPD_BwE	1	compliant non ai		2022-11-30
LG Electronics	2022-12-10	X-Clever	K212137	1	Radiology	LG Acquisition Workstation Software ASHK100G is a diagnostic software for final post-processed X-ray images of body parts of actual patients acquired through the integration of digital X-ray detectors (DXDs) and X-ray generators. By integrating the [MWL] and the [PACS] server, this software can be used to check the information and images of the patients' body parts in real time in an HIS (Hospita…		1	compliant non ai		2022-11-30
FONA Dental	2022-03-02	Stellaris 2D, Stellaris 2D Ceph, Stellaris 3D And Stellaris 3D Ceph	K213579	1	Radiology	panoramic exams and production of diagnostic images	https://www.fonadental.com/products/stellaris-2d-and-stellaris-2d-ceph/	1	compliant non ai		2022-11-30
Varian Medical Systems, Inc.	2021-12-16	Respiratory Gating for Scanners	K213927	1	Radiology	Respiratory Gating for Scanners (RGSC) is a respiratory motion monitoring device used in the breathingsynchronized acquisition of images on CT and/or PET CT Scanners. It first received FDA clearance in 2015 (K151533). The device consists of the RGSC cabinet (containing workstation unit & real-time unit for user control and interaction), a gating reflector block placed on the patient, a camera sys…	https://www.varian.com/rpm-respiratory-gatingrgsc-respiratory-gating-scanners-site	1	compliant non ai		2022-11-30
Konica		EXA	K203743	1	Radiology	EXATM is a software device that receives digital images and data from various sources (i.e. CT scanners, MR scanners, ultrasound systems, R/F Units, computed & direct radiographic devices, secondary capture devices, scanners, imaging gateways or other imaging sources). Images and data can be stored, communicated, processed and displayed within the system and or across computer networks at distrib…	https://www.konicaminolta.com/global-en/healthcare/products/healthcare-it/exa-pacs/index.html	1	compliant non ai		2022-11-30
Siemens Medical Solutions USA, Inc	2021-09-30	NAEOTOM Alpha Scan and Go	K211591	1	Radiology	The subject device NAEOTOM Alpha with SOMARIS/10 syngo CT VA40 is a dual-source Computed Tomography (CT) x-ray system featuring two detectors based on new photon counting technology. The CT scanner system algorithm is designed to allow image reconstruction by using photon counting data generated by the subject device. The reconstruction results are comparable with the predicate devices, but suppo…	https://www.siemens-healthineers.com/en-us/computed-tomography/photon-counting-ct-scanner/naeotom-alpha		compliant non ai		2022-11-30
Blue Belt Technologies, Inc	2022-03-11	ri.hip modeler	K212040	1	Radiology		https://www.smith-nephew.com/professional/microsites/navio/ri_hip_navigation/ri-hip/	1	compliant non ai		2022-11-30
Claritas Healthtech	2021-12-22	Claritas iPET	K213140	1	Radiology	Claritas iPET is an image processing software intended for use by radiologists and nuclear medicine physicians for noise reduction, sharpening, and resolution improvement of PET images (including PET/CT and PET/MRI) obtained with any kind of radionuclides, e.g. fluorodeoxyglucose (FDG). Enhanced images will be saved in DICOM files and exist in conjunction with original images.	https://claritashealthtech.com/ipet-2/	1	compliant non ai		2022-11-30
Guilin Woodpecker Medical Instrument Co., Ltd.	2021-09-27	i-Scan Imaging Plate Scanner	K212080	1	Radiology		https://www.f2medicalsupplies.com/Products%20800x800/Data%20Sheets/Woodpecker%20iScan%20Manual.pdf	0.5	contentious		2022-11-30	https://web.archive.org/web/20230501003439/https://www.f2medicalsupplies.com/Products%20800x800/Data%20Sheets/Woodpecker%20iScan%20Manual.pdf	2023-04-30
HDX WILL CORP	2021-12-15	Will3d	K211114	1	Radiology	Will3D is a software application used for the display and 3D visualization of medical image files from scanning devices, such as Dental CT scanner. It is intended for use by radiologists, clinicians, referring physicians and other qualified individuals to retrieve, process, render, review, store, print, assist in diagnosis, and distribute images utilizing standard PC hardware. Additionally, Will3…	http://hdxwill.com/en/	0.5	contentious		2022-11-30	https://web.archive.org/web/20221207102828/http://hdxwill.com/en/	2022-12-07
Brainlab	2021-12-16	Brainlab Elements	K212420	1	Radiology	Brainlab Elements Contouring provides an interface with tools and views to outline, refine, combine and manipulate structures in patient image data. The generated 3D structures are not intended to create physical replicas used for diagnostic purposes. The device itself does not have clinical indications. Brainlab Elements Fibertracking is an application for the processing and visualization of cra…	https://www.brainlab.com/surgery-products/overview-neurosurgery-products/brainlab-elements/	0.5	contentious		2022-11-30	https://web.archive.org/web/20221201102311/https://www.brainlab.com/surgery-products/overview-neurosurgery-products/cranial-planning/	2022-12-01
Metaltronic Spa	2021-12-15	Helianthus	K202822	1	Radiology	Helianthus is intended to produce two-dimensional digital mammographic images of the breast for diagnosis of breast cancer. Its intended use is for diagnosis, screening, or for needle localization in case of stereotactic biopsy.	https://helianthus.metaltronica.com/en/	0	discrepant		2022-11-30	https://web.archive.org/web/20221201021546/https://helianthus.metaltronica.com/en/	2022-12-01
		LOGIQ P10	K214039	1	Radiology	intended for use by a qualified physician for ultrasound evaluation of Fetal/Obstetrics	https://www.gehealthcare.com/products/logiq-p10-xdclear	0	discrepant		2022-11-30	https://web.archive.org/web/20230205141844/https://www.gehealthcare.com/products/ultrasound/logiq/p-series	2023-02-05
		EzOrtho	K220003	1	Radiology	EzOrtho is a software indicated for use by dentists who provide orthodontic treatment for image analysis, simulation, profilogram, VTO/STO and patient consultation. Results produced by the software’s diagnostic, treatment planning and simulation tools are dependent on the interpretation of trained and licensed practitioners or dentists	https://www.ewoosoft.com/ezortho/744	0	discrepant		2022-11-30	https://web.archive.org/web/20230501004236/https://www.ewoosoft.com/ezortho/744	2023-04-30
		ES1 Ultrasound Diagnostic System	K213102	1	Radiology	The ES1 Ultrasound Diagnostic System is intended for general purpose pulse echo ultrasound imaging, soft tissue elasticity imaging of the human body and provides measurements of shear wave speed and tissue stiffness, ultrasound beam attenuation and estimates of speed of sound, in internal structures of the body. This device is intended to be used by trained healthcare professionals, in a healthca…	https://www.e-scopics.com/value-of-dematerialized-ultrasound	0	discrepant		2022-11-30	https://web.archive.org/web/20230501004406/https://www.e-scopics.com/value-of-dematerialized-ultrasound	2023-04-30
		NovaGuide 2 Intelligent Ultrasound	K213279	1	Radiology	NovaGuide 2 Intelligent Ultrasound is a medical ultrasound system intended for use as an adjunct to standard clinical practices for measuring and displaying cerebral blood flow velocity and the occurrence of transient emboli within the bloodstream. The system assists the user in the setup and acquisition of cerebral blood flow velocity via the patient's temporal windows. NovaGuide 2 Intelligent U…	https://www.novasignal.com/	0	discrepant		2022-11-30	https://web.archive.org/web/20221206162430/https://www.novasignal.com/	2022-11-28
Perception Vision Medical Technologies LTD.CO	2021-12-03	PV Med Contouring Software	K210916	1	Radiology	The device, PVmed Contouring Software is a software package. It allows the display, annotation, volume operation, volume rendering, and fusion of medical CT images as an aid during use by radiation therapy planning. it is limited to auto-contouring of OARs for head and neck, chest and abdomen, abdomen and pelvis	https://www.pvmedtech.com/en/	0	discrepant		2022-11-30	https://web.archive.org/web/20221223102612/https://www.pvmedtech.com/en/	2022-12-23
Naviswiss AG	2021-10-05	NAVIPLAN- CT Planning Software	K211429	1	Radiology	NAVIPLAN - CT Planning Software for Total Hip Replacement, or “Naviplan”, is a software which assists in the pre-operative planning of total hip replacement surgery based on three dimensional CT-images (computed tomography). The Naviplan allows the user to process CT DICOM images which are automatically segmented. The user gets an automatic identification of anatomical landmarks as an output, whi…	https://naviswiss.eu/en/	0	discrepant		2022-11-30	https://web.archive.org/web/20221202095539/https://naviswiss.eu/en/	2022-12-02
Advantis Medical Imaging Single Member P.C.	2021-10-14	Brainance MD	K202808	1	Radiology	BOLD: BOLD fMRI analysis is used to highlight small magnetic susceptibility changes in the human brain in areas with altered blood- flow resulting from neuronal activity. DTI: Diffusion analysis is used to visualize local water diffusion properties from the analysis of diffusion-weighted MRI data. Fiber tracking utilizes the directional dependency of the diffusion to display the white matter stru…	https://advantis.io/md/	0	discrepant		2022-11-30	https://web.archive.org/web/20221121100414/https://advantis.io/brain/	2022-11-21
Hura Imaging	2021-11-08	Hura CPT	K212550	1	Radiology	The use of this algorithm may enhance the image contrast of head CTP DICOM images depending on the clinical task, patient size, and clinical practice. A consultation with a radiologist and a physicist should be made to determine the appropriate imaging protocol to obtain diagnostic image quality for the clinical task.	http://www.huraimaging.com/#Technology	0	discrepant		2022-11-30	https://web.archive.org/web/20221202170652/http://www.huraimaging.com/	2022-12-02
Philips	2021-12-13	Philips Radiology Smart Assistant	K212186	1	Radiology	Philips Radiology Smart Assistant is a software package intended to be used by qualified healthcare professionals. The software is used with general purpose computing hardware for the processing, display of images, and patient positioning feedback within a clinical environment. Philips Radiology Smart Assistant software supports receiving and displaying images from X-ray systems.	https://www.usa.philips.com/healthcare/product/712093/radiology-smart-assistant	0	discrepant		2022-11-30	https://web.archive.org/web/20230501005212/https://www.usa.philips.com/healthcare/product/712093/radiology-smart-assistant	2023-04-30
	2022-03-16	CardIQ Suite	K213725	2	Cardiovascular	CardlQ Suite is a non-invasive software application designed to provide an optimized application to analyze cardiovascular anatomy and pathology based on 2D or 3D CT cardiac non contrast and angiography DICOM data from acquisitions of the heart. It provides capabilities for the visualization and measurement of vessels and visualization of chamber mobility. CardlQ Suite also aids in diagnosis and …	https://www.gehealthcare.com/products/advanced-visualization/all-applications/cardiq-fusion	1	compliant ai		2022-11-30
Implicity Inc	2021-11-03	IM007	K210543	2	Cardiovascular	IM007 receives as input an ECG data signal via the Implicity remote monitoring platform, then processes the signal with a proprietary algorithm designed to detect arrhythmias and generates as output the result of the analysis to a remote monitoring platform.	https://www.implicity.com/our-solutions/cardiac-remote-monitoring-platform/	1	compliant ai		2022-11-30
Apple Inc	2021-10-22	Irregular Ryhthm Notification Feature (IRNF) 2.0 App	K212516	2	Cardiovascular		apple.com/legal/ifu/irnf/2-0/irn-2-0-en_GB.pdf	1	compliant ai		2022-11-30
Capsule Technologie SAS	2021-10-19	Capsule Vitals Plus Patient Monitoring System	K210204	2	Cardiovascular	The Capsule Vitals Plus Patient Monitoring System which is the subject of this submission is intended for monitoring and alarming of physiologic parameters, including non-invasive blood pressure (systolic, diastolic, and mean arterial pressure), pulse rate, functional arterial oxygen saturation (SpO2), end-tidal and fractional concentration of inspired CO2, respiration, and temperature, on adult,…	https://capsuletech.com/vitals-plus	1	compliant non ai		2022-11-30
Philips Medizin Systeme Boeblingen GmbH	2021-10-07	IntelliVue Patient Monitor	K210906	2	Cardiovascular		https://www.usa.philips.com/healthcare/product/HC865240/intellivue-mx800-bedside-patient-monitor	1	compliant non ai		2022-11-30
Infraredx, Inc.	2021-12-07	Makoto Intravascular Imaging System	K213303	2	Cardiovascular	Indications for Use: 1. The Makoto Intravascular Imaging System™ is intended for the near-infrared examination of coronary arteries in patients undergoing invasive coronary angiography. a. The System is intended for the detection of lipid-core-containing plaques of interest. b. The System is intended for the assessment of coronary artery lipid core burden. c. The System is intended for the identi…	https://www.infraredx.com/products/makoto-imaging-system/	1	compliant non ai		2022-11-30
Philips Medizin Systeme Böblingen GmbH	2022-03-04	Patient Information Center IX	K211900	2	Cardiovascular	NOT AVAILABLE	https://www.usa.philips.com/healthcare/product/HCNOCTN171/patient-information-center-ix-pic-ix	1	compliant non ai		2022-11-30
Philips Medizin Systeme Boeblingen GmbH	2021-09-30	Philips IntelliVue GuardianSoftware	K212208	2	Cardiovascular		https://www.usa.philips.com/healthcare/clinical-solutions/early-warning-scoring/intellivue-guardian-ews	1	compliant non ai		2022-11-30
Sibel Inc.	2021-09-14	ANNE One	K211305	2	Cardiovascular	ANNE One is a wireless vital signs and physiological data monitoring platform indicated for the measurement of heart rate, respiratory rate, step count, fall count, skin temperature, and body temperature by qualified healthcare professionals in healthcare settings. The device is intended for use on general care patients who are 18 years of age or older as a general patient monitor to provide cont…	https://www.sibelhealth.com/anne-one	1	compliant non ai		2022-11-30
Abbott Medical	2021-10-22	EnSite™ X EP System	K212061	2	Cardiovascular	Displays calculated waveforms of the optimal bipole (maximum voltage) independent of catheter orientation • Displays activation direction arrows on maps • Displays calculated wave speed maps • Displays deflection direction indicators to assist in determining deflection direction • Allows for exporting electrograms and electrode locations over ethernet during a live study to a 3rd party client • A…	https://www.cardiovascular.abbott/us/en/hcp/products/electrophysiology/mapping-systems/ensite-x.html	1	compliant non ai		2022-11-30
		Biotres	K211709	2	Cardiovascular	The ECG recorded data is transferred via the Biotres Gateway App (Downloaded from the appropriate app store for iOS or Android respectively) via a Bluetooth connection and subsequently to the Biotres Configured Secure Server. Clinicians can use the Biotres Gateway Application using their privileged login credentials to connect Biotres Recorders to the Biotres Configured Secure Server so that pati…	https://www.biotricity.com/biotres/	1	compliant non ai		2022-11-30
Liva Nova	2021-11-10	Essenz Patient Monitor	K212003	2	Cardiovascular		https://www.livanova.com/en-us/home/cardiopulmonary/heart-lung-equipment/essenz-patient-monitor	1	compliant non ai		2022-11-30
Beijing Choice Electronic Technology Co., Ltd.	2021-11-15	: Vital Signs Monitor	K211754	2	Cardiovascular	The vital signs monitor is a portable device indicated for use in noninvasively measuring and displaying functional oxygen saturation of arterial hemoglobin (SpO2), pulse rate(PR), Non-invasive measurement of blood pressure(NIBP) of adult and pediatric patients in hospitals, medical facilities, and sub-acute environments. The vital signs monitor is intended for spot-checking and/or continuous mon…	https://www.omnia-health.com/product/vital-signs-monitor-0	1	compliant non ai		2022-11-30
Quipu	2022-01-11	Cardiovascular Suite 4.2.1	K202094	2	Cardiovascular	The Cardiovascular Suite 4.2.1 is a software indicated for estimating early cardiovascular parameters by identifying and tracking the edges of the arteries by analyzing sequences of ultrasound images or single images of the longitudinal section of the vessel.	http://www.quipu.eu/cardiovascular-suite/	1	compliant non ai		2022-11-30
Directed Systems LTD	2021-11-23	Hypotension Decision Assist HDA-OR2	K212529	2	Cardiovascular	Hypotension Decision Assist is indicated to acquire, process and display arterial pressure and other key cardiovascular characteristics of adult patients who are at least eighteen years of age that are undergoing surgery where their arterial pressure is being continuously monitored by a vital-signs monitor. It is indicated for use to assist anesthesia healthcare professionals manage the blood pre…	https://directedsystems.com/hda/#:~:text=Hypotension%20Decision%20Assist%20%E2%80%93%20HDA%2DOR2%E2%84%A2%20has%20been%20designed%20for,pressure%20is%20being%20continuously%20monitored.	1	compliant non ai		2022-11-30
		Capsule Surveillane System	K213335	2	Cardiovascular	The Capsule Surveillance is a clinical decision support device that integrates, analyzes, and displays data from multiple sources including medical devices and healthcare information systems. It uses standardized rules that are based on customers approved clinical practices, protocols, and policies to create clinically relevant alerts in health care facilities when used by clinical physicians or …	https://capsuletech.com/capsule-surveillance	1	compliant non ai		2022-11-30
Draeger Medical Systems, Inc	2022-02-01	Infinity Acute Care System (IACS) Monitoring System	K203088	2	Cardiovascular	Decision-making support. Compile comprehensive clinical information at the point-of-care and use the system's analysis tool to assess the impact of therapies and medications. The IT capabilities of the Medical Cockpit enable you to retrieve data from Dräger information systems. Apply the pulse pressure variation (PPV) measurement tool of the Infinity Acute Care System as a dynamic means to assess…	https://www.draeger.com/en_aunz/Products/Infinity-Acute-Care-System	1	compliant non ai		2022-11-30
Boston Scientific Corporation	2021-10-20	AVVIGO Guidance System II	K212490	2	Cardiovascular	The IVUS modality of the System is intended for ultrasound examinations of intravascular pathology. Intravascular ultrasound is indicated in patients who are candidates for transluminal interventional procedures such as angioplasty and atherectomy. FFR and DFR™ are intended for use in catheterization and related cardiovascular specialty laboratories to compute, and display various physiological p…	https://www.bostonscientific.com/en-US/products/ffr-ivus-systems/avvigo-guidance-system.html?cid=PPC-accountype:GOOGLE-campaign:AVVIGO-searchterm:-adgroup:-keywordid:&gclid=EAIaIQobChMIyqzt_MyX-QIVFBCzAB0IUQ0AEAAYASAAEgIyavD_BwE	1	compliant non ai		2022-11-30
Dyad Medical	2021-12-17	Libby IAAA	K210931	2	Cardiovascular	Libby IAAA is intended to review and analyze Intravascular optical coherence tomography (OCT) images in raw OCT file format. IAAA enables quantification of artery and/or stent dimensions. The software is intended to be used by or under supervision of a Cardiologist	https://dyadmed.com/	1	compliant non ai		2022-11-30
Vector Medical	2021-11-09	Vector Computation ECG Mapping System (vMap)	K211546	2	Cardiovascular	The electrocardiogram (ECG) signals are displayed and used in proprietary algorithms to transform the measured body surface signals into cardiac signals. vMap™ provides information directly to the physician to help assess patients exhibiting abnormal heart rhythms (arrhythmias). vMap™ provides this information by analyzing electrocardiographic information with reference to an arrhythmia-specific …	https://www.vektormedical.com/technology	0.5	contentious		2022-11-30	https://web.archive.org/web/20230306210610/https://www.vektormedical.com/vmap	2023-03-06
AlertWatch, Inc.	2021-09-10	AlertWatch:AC	K210160	2	Cardiovascular	AlertWatch:AC is a secondary monitoring system used by physicians to monitor adult patients in an ICU environment. The purpose of the device is to synthesize a wide range of patient data and inform physicians of potential problems. Once alerted, the physician is instructed to refer to the primary monitoring device or EMR before making a clinical decision. The software design includes a default se…	https://www.alertwatch.com/	0.5	contentious		2022-11-30	https://web.archive.org/web/20221029174802/https://www.alertwatch.com/	2022-10-29
Nanowear Inc	2021-09-22	SimpleSENSE	K212160	2	Cardiovascular	The Nanowear SimpleSENSE Platform is the next generation diagnostic monitoring technology that captures electrocardiographic (ECG) signals, respiration rate though thoracic impedance, heart sounds, activity including posture and movement with sensors embedded on a wearable textile garment. The signals are stored and wirelessly transmitted to a smartphone, which is then forwarded to a medical prof…	https://www.nanowearinc.com/simplesense	0	discrepant		2022-11-30	https://web.archive.org/web/20230117125257/https://www.nanowearinc.com/simplesense	2023-04-15
Ablacon	2021-08-31	Ablamap Software	K203084	2	Cardiovascular	The Ablacon Ablamap® Software is a stand-alone software device that uses a proprietary patented algorithm to process electrogram (EGM) signals from data files. The EGM data files are electrophysiology (EP) recordings that contain intra-cardiac electrogram signals recorded by EP recording systems using Abbott Electrophysiology FIRMap™ Catheters, 50mm and 60mm sizes; cleared under 510(k) K163709; a…	https://ablacon.com/	0	discrepant		2022-11-30	https://web.archive.org/web/20221201053501/https://ablacon.com/	2022-12-01
Ectosense	2021-12-16	Nightowl	K213463	4	Anesthesiology	The NightOwl is a wearable device intended for use in the recording, analysis, displaying, exporting, and storage of biophysical parameters to aid in the evaluation of sleep-related breathing disorders of adult patients suspected of sleep apnea. The device is intended for the clinical and home setting use under the direction of a Healthcare Professional (HCP)	https://nightowl.care/	1	compliant non ai		2022-11-30
Wesper		Wesper Lab	K203343.	4	Anesthesiology	Wesper Lab (“the device”) is indicated as a digital recording device designed to be used under the direction of a physician or trained technician but may be applied by a layperson. Wesper Lab records multiple physiological parameters from a sleeping patient for the purpose of simultaneous or subsequent display of the parameters. The device consists of an abdominal patch, a thoracic patch and a mo…	https://shop.wesper.co/	1	compliant non ai		2022-11-30
		Vitalograph Model 6000 Alpha	K212938	4	Anesthesiology	The intended use of the Vitalograph Model 6000 Alpha is the simple assessment of respiratory function through the measurement of dynamic lung volumes i.e. spirometry. The device measures patient respiratory parameters including FVC, FEV1, FEV6, PEF, MVV and VC. The device is designed to be operated by medical professionals trained in respiratory and lung function testing on adults and pediatrics,…	https://vitalograph.com/product/new-alpha-spirometer-with-device-studio-software/	1	compliant non ai		2022-11-30
Itamar Medical, Ltd.	2022-03-21	WatchPAT200U (WP200U)	K203839	4	Anesthesiology	not intended for diagnosis ??	https://www.itamar-medical.com/wp-content/uploads/2019/07/WatchPAT-200-Operational-Manual-USA.pdf	1	compliant non ai		2022-11-30
DreaMed Diabetes Ltd.	2021-09-28	Advisor Pro Platform	K210561	5	Clinical Chemistry	The Advisor Pro Platform is intended for the management of diabetes by people with diabetes and their health care providers in order to report, log, track, share, monitor and review their data using the dedicated computer or mobile software. Advisor Pro Platform also enables communication between people with diabetes and their health care providers as well as among health care providers	https://dreamed-diabetes.com/advisor/	1	compliant ai		2022-11-30
Abbott Diabetes Care Inc	2021-11-22	Freestyle Libre 2	K210943	5	Clinical Chemistry	The FreeStyle Libre 2 Flash Glucose Monitoring System is a continuous glucose monitoring (CGM) device with real time alarms capability indicated for the management of diabetes in persons age 4 and older. It is intended to replace blood glucose testing for diabetes treatment decisions, unless otherwise indicated. The System also detects trends and tracks patterns and aids in the detection of episo…	https://www.freestyle.abbott/us-en/products/freestyle-libre-2.html	1	compliant non ai		2022-11-30
Bedfont Scientific	2021-12-17	NOBreath	K203695	5	Clinical Chemistry	The NObreath® is a portable, non-invasive device for the measurement of Fractional Exhaled Nitric Oxide (FeNO) in human breath. The production of nitric oxide is often found to be increased in inflammatory conditions such as asthma. Measurement of FeNO by NObreath® is a method to measure the decrease in FeNO concentration in asthma patients that often occurs after treatment with anti-inflammatory…	https://www.nobreathfeno.com/us/	1	compliant non ai		2022-11-30
Abbott Laboratories	2022-03-10	GLP Systems Track	K213486	5	Clinical Chemistry	fully autonomous analytical set of instruments	https://www.corelaboratory.abbott/int/en/offerings/brands/glp-systems	0.5	contentious		2022-11-30	https://web.archive.org/web/20230128193745/https://www.corelaboratory.abbott/int/en/offerings/brands/glp-systems.html	2023-01-28
Insulet Corporation	2021-08-31	Omnipod 5 iAGC	K211575	5	Clinical Chemistry	The Omnipod 5 iAGC (SmartAdjust technology) is a software-only medical device intended for the management of type 1 diabetes mellitus. The Omnipod 5 iAGC uses data from a connected iCGM along with user-defined parameters to predict future glucose trends and automatically increase, decrease, or suspend the delivery of insulin via a compatible alternate controller enabled (ACE) pump	https://www.omnipod.com/simplify/omnipod-5?utm_campaign=wh_us_brand_omnipod5&utm_source=google&utm_medium=cpc&ctoken=7012J000001cnYxQAI&gclid=EAIaIQobChMI1Z_44sqP-AIVDonICh2PhQg7EAAYASAAEgLdm_D_BwE	0.5	contentious		2022-11-30	https://web.archive.org/web/20230501010325/https://www.omnipod.com/favicon.ico	2023-04-30
Monarch Medical Technologies, LLC	2021-10-28	EndoTool SubQ 2.1	K211160	5	Clinical Chemistry	• Algorithm • Data inputs, algorithm, parameters • Nursing workflow, simplicity, feedback, messaging, information icon	https://monarchmedtech.com/resources/endotool-subq-data-sheet/?doc=eyJyaWQiOjExLCJwaWQiOjg5MzZ9	0	discrepant		2022-11-30	https://web.archive.org/web/20220521215948/https://monarchmedtech.com/resources/endotool-subq-data-sheet/?doc=eyJyaWQiOjExLCJwaWQiOjg5MzZ9	2022-05-21
Olympus Medical Systems Corp.	2022-03-09	4K UHD LCD Monitor OEV321UH	K220069	6	General & Plastic Surgery	The 4K UHD LCD Monitor is intended to provide 4K 2D color video displays of images from endoscopic/laparoscopic camera systems and other compatible medical imaging systems. The 4K UHD LCD Monitor is a wide-screen, highdefinition, medical grade monitor for real-time use during endoscopic/laparoscopic procedures and is suitable for use in hospital operating rooms, surgical centers, clinics, doctors…	https://www.olympus-europa.com/medical/en/Products-and-Solutions/Products/Product/OEV321UH.html	0	discrepant		2022-11-30	https://web.archive.org/web/20220526103752/https://www.olympus-europa.com/medical/en/Products-and-Solutions/Products/Product/OEV321UH.html	2022-05-26
Inspirata, Inc	2022-03-01	Dynamyx Digital Pathology Software	K210811	7	Pathology	Dynamyx Digital Pathology Software is intended for viewing and management of digital images of scanned surgical pathology slides prepared from formalin-fixed, paraffin-embedded (FFPE) tissue. It is an aid to the pathologist to review and interpret these digital images for the purposes of primary diagnosis. Dynamyx Digital Pathology Software is not intended for use with frozen section, cytology, o…	https://www.inspirata.com/solutions/digital-pathology/	0	discrepant		2022-11-30	https://web.archive.org/web/20221129090445/https://www.inspirata.com/	2022-11-29
Durr Dental	2021-11-05	Visionx 3.0	K213326	9	Dental	The software is intended for the viewing and diagnosis of image data in relation to dental issues. Its proper use is documented in the operating instructions of the corresponding image-generating systems. Image-generating systems that can be used with the software include optical video cameras, digital X-ray cameras, image plate scanners, extraoral X-ray devices, intraoral scanners and TWAIN comp…	https://www.duerrdental.com/en/products/imaging/software/imaging-software/	1	compliant non ai		2022-11-30
Softsmile Inc	2021-12-21		K212770	9	Dental	The SoftSmile Vision is intended for use as a medical front-end device providing tools for management of orthodontic models, systematic inspection, detailed analysis, treatment simulation and virtual design of a series of dental casts, which may be used for sequential aligner trays or retainers, based on 3D models of the patient's dentition before the start of an orthodontic treatment. It can als…	https://softsmile.com/vision/	1	compliant non ai		2022-11-30
Archform Inc	2021-12-16	Archform Orthodontic Software Software	K213916	9	Dental		https://www.archform.com/software	0.5	contentious		2022-11-30	https://web.archive.org/web/20221204125209/https://www.archform.com/software	2022-12-04
Surgalign Spine Technologies	2022-01-14	ARAI Surgical Navigation System	K211254	10	Orthopedic	The ARAI™ System is intended as an aid for precisely locating anatomical structures in either open or percutaneous orthopedic procedures in the lumbosacral spine region. Their use is indicated for any medical condition of the lumbosacral spine in which the use of stereotactic surgery may be appropriate, and where reference to a rigid anatomical structure, such as the iliac crest, can be identifie…	https://www.surgalign.com/products/	1	compliant non ai		2022-11-30
Chengdu Wision Medical Device Co., LTD.	2021-11-19	Endoscreener	K211326	11	Gastroenterology/Urology	EndoScreener is intended as a stand-alone software for real-time automatic detection of polyps in colonoscopy video stream during the procedure. Physicians are responsible for reviewing the identified areas of suspect polyps presented by EndoScreener and confirming the presence or absence of a polyp on the evaluation of the colonoscopy image on the monitor and their own medical judgment. EndoScre…	https://www.wision.com/	1	compliant ai		2022-11-30
MetaMe Health inc	2021-11-24	Regulora	K211463	11	Gastroenterology/Urology	Regulora™ is a prescription-only digital therapeutic device intended to provide behavioral therapy through gut-directed-hypnotherapy for adults 22 years of age and older who have been diagnosed with Irritable Bowel Syndrome (IBS). Regulora is indicated as a 3-month treatment for patients with abdominal pain due to IBS and is intended to be used together with other IBS treatments.	https://www.regulora.com/	1	compliant non ai		2022-11-30
G Tech	2022-01-10	G-Tech Pacth System	K212954	11	Gastroenterology/Urology	The intended use for the G-Tech Patch System is to serve as a tool that provides gastric and intestinal myoelectrical activity measurements to be used at the discretion of the Physician or Clinical User to aid in the diagnosis and evaluation of gastrointestinal disorders.	http://www.gtechmedical.com/	1	compliant non ai		2022-11-30
Oculogica	2021-12-22	EyeBOX	K212310	12	Neurology	The EyeBOX is intended to measure and analyze eye movements as an aid in the diagnosis of concussion, also known as mild traumatic brain injury (mTBI), within one week of head injury in patients 5 through 67 years of age in conjunction with a standard neurological assessment of concussion. A negative EyeBOX classification may correspond to eye movement that is consistent with a lack of concussion…	https://oculogica.com/	1	compliant ai		2022-11-30
SyncThink, Inc.	2021-10-02	EYE-SYNC	K202927	12	Neurology	The EYE-SYNC® is intended for recording, viewing, and analyzing eye movements in support of identifying visual tracking impairment in human subjects	https://www.neurosync.health/product/	1	compliant non ai		2022-11-30

## Sheet: eTable 2
eTable 2. Artificial Intelligence and Machine Learning (AI/ML)-Enabled Medical Devices | FDA
Date of Final Decision	Submission Number	Device	Company	Panel (Lead)	Primary Product Code
2022-07-29	K213760	ABMD Software	HeartLung Corporation	Radiology	KGI
2022-07-29	K220961	Deep Learning Image Reconstruction	GE Healthcare Japan Corporation	Radiology	JAK
2022-07-28	K213998	cvi42 Auto Imaging Software Application	Circle Cardiovascular Imaging Inc	Radiology	QIH
2022-07-28	K221923	Swoop Portable MR Imaging System	Hyperfine, Inc.	Radiology	LNH
2022-07-27	K210822	DeepRhythmAI	Medicalgorithmics S.A.	Cardiovascular	DQK
2022-07-25	K220439	Viz SDH	Viz.ai, Inc.	Radiology	QAS
2022-07-22	K220624	AI4CMR v1.0	AI4MedImaging Medical Solutions S.A.	Radiology	LLZ
2022-07-22	K220882	Vivid E80, Vivid E90, Vivid E95	GE Medical Systems Ultrasound and	Radiology	IYN
2022-07-22	K220940	EchoPAC Software Only, EchoPAC Plug-in	GE Medical Systems Ultrasound and Primary Care Diagnostics,	Radiology	QIH
2022-07-20	K220956	Libby Echo:Prio	Dyad Medical, Inc	Radiology	QIH
2022-07-19	K213357	Libby Echo:Prio	Verily Life Sciences LLC	Cardiovascular	DXH
2022-07-19	K213409	ZEUS System (Zio Watch)	iRhythm Technologies, Inc.	Cardiovascular	DQK
2022-07-19	K220815	BrainInsight	Hyperfine, Inc.	Radiology	QIH
2022-07-18	K221147	Vivid T8, Vivid T9	GE Medical Systems Ultrasound and Primary Care Diagnostics,	Radiology	IYN
2022-07-18	K221148	Vivid iq	GE Medical Systems Ultrasound & Primary Care Diagnostics LLC	Radiology	IYN
2022-07-15	K220619	Vivid S60N, Vivid S70N	GE Medical Systems Ultrasound and Primary Care Diagnostics,	Radiology	IYN
2022-07-13	K221727	syngo.CT Extended Functionality	Siemens Medical Solutions USA, Inc.	Radiology	JAK
2022-07-08	K212783	ProstatID	ScanMed, LLC	Radiology	QDQ
2022-07-06	K210069	Minuteful - kidney test	Healthy.io Ltd.	Clinical Chemistry	JIR
2022-06-29	K213794	Eko Murmur Analysis Software (EMAS)	Eko Devices, Inc.	Cardiovascular	DQD
2022-06-29	K220975	V8 Diagnostic Ultrasound System, V7 Diagnostic Ultrasound System	Samsung Medison Co., Ltd.	Radiology	IYN
2022-06-27	K220848	Venue Fit	GE Medical Systems	Radiology	IYN
2022-06-27	K220851	Venue	GE Medical Systems	Radiology	IYN
2022-06-23	K220497	CoLumbo	Smart Soft Healthcare AD	Radiology	QIH
2022-06-21	K220800	Venue Go	GE Medical Systems Ultrasound and Primary Care Diagnostics	Radiology	IYN
2022-06-17	K213037	IDx-DR v2.3	Digital Diagnostics Inc.	Ophthalmic	PIB
2022-06-17	K220813	ART-PLAN	TheraPanacea	Radiology	QKB
2022-06-16	K213504	Aquilion ONE (TSX-306A/3) V10.12 with Spectral Imaging System, Vitrea Software Package, VSTP-001A	Canon Medical Systems Corporation	Radiology	JAK
2022-06-10	K221393	Swoop Portable MR Imaging System	Hyperfine, Inc.	Radiology	LNH
2022-06-08	K213717	AIR Recon DL	GE Medical Systems,LLC (GE Healthcare)	Radiology	LNH
2022-06-08	K213882	EarliPoint System	EarliTec Diagnostics, Inc.	Neurology	QPF
2022-06-06	K220358	Voluson Expert 22, Voluson Expert 20, Voluson Expert 18	GE Medical Systems Ultrasound and Primary Care Diagnostics,	Radiology	IYN
2022-06-03	K213971	Atrial Fibrillation History Feature	Apple Inc.	Cardiovascular	QDB
2022-06-03	K221314	BriefCase	Aidoc Medical, Ltd.	Radiology	QAS
2022-06-02	K220164	Rayvolve	AZmed SAS	Radiology	QBS
2022-05-31	K220766	eMurmur Heart AI	CSD Labs GmbH	Cardiovascular	DQD
2022-05-25	K220416	SwiftMR	AIRS Medical Inc.	Radiology	LLZ
2022-05-17	K220499	Rapid PE Triage and Notification (PETN)	iSchemaView Inc.	Radiology	QAS
2022-05-17	K221219	syngo.CT CaScoring	Siemens Medical Solutions USA, Inc.	Radiology	JAK
2022-05-17	K221240	BriefCase	Aidoc Medical, Ltd.	Radiology	QAS
2022-05-16	K213583	Achieva, Ingenia, Ingenia CX, Ingenia Elition and Ingenia Ambition MR Systems	Philips Medical Systems Nederland B.V.	Radiology	LNH
2022-05-13	K221106	Quantib Prostate	Quantib BV	Radiology	LLZ
2022-05-12	K220105	Saige-Dx	DeepHealth, Inc.	Radiology	QDQ
2022-05-11	K220446	Versana Balance	GE Medical Systems Ultrasound and Primary Care Diagnostics,	Radiology	IYN
2022-05-10	K212519	Overjet Caries Assist	Overjet, Inc.	Radiology	MYN
2022-05-06	K211966	Segment 3DPrint	Medviso AB	Radiology	LLZ
2022-05-03	K212915	MVision AI Segmentation	MVision AI	Radiology	QKB
2022-05-03	K220013	X100HT with Slide Loader with Full Field Peripheral Blood Smear (PBS) Application	Scopio Labs Ltd.	Hematology	JOY
2022-04-29	K220590	aPROMISE X	EXINI Diagnostics AB	Radiology	LLZ
2022-04-29	K220939	MAGNETOM Lumina and MAGNETOM Vida Fit with syngo MR XA50A	Siemens Medical Solutions USA Inc.	Radiology	LNH
2022-04-28	K220264	EFAI RTSuite CT HN-Segmentation System	Ever Fortune.AI Co., Ltd.	Radiology	QKB
2022-04-27	K212441	Philips Incisive CT	Philips Healthcare (Suzhou) Co., Ltd.	Radiology	JAK
2022-04-26	K212662	AliveCor QT Service	AliveCor, Inc.	Cardiovascular	DQK
2022-04-26	K213886	BriefCase	Aidoc Medical, Ltd.	Radiology	QAS
2022-04-22	K213944	HealthOST	NanoxAI Ltd.	Radiology	JAK
2022-04-21	K213795	Videa Caries Assist	VideaHealth, Inc	Radiology	MYN
2022-04-15	K213706	AI-Rad Companion Brain MR	Siemens Healthcare GmBh	Radiology	QIH
2022-04-15	K220141	RayStation 11B	RaySearch Laboratories AB (publ)	Radiology	MUJ
2022-04-08	K212274	INT Contour	Carina Medical LLC	Radiology	MUJ
2022-04-08	K220192	Vantage Galan 3T, MRT-3020, V8.0 with AiCE Reconstruction Processing Unit for MR	Canon Medical Systems Corporation	Radiology	LNH
2022-04-06	K203783	ClariPulmo	ClariPi Inc.	Radiology	LLZ
2022-04-05	K214081	MRCAT Head & Neck	Philips Oy	Radiology	MUJ
2022-04-04	K212624	EFAI Intelligent Cardiothoracic Ratio (iCTR) Assessment System	Ever Fortune. AI Co., Ltd.	Radiology	QIH
2022-04-01	K213657	DEEPVESSEL FFR	KeyaMed NA Inc.	Cardiovascular	PJA
2022-03-22	K212960	Aplio a550, Aplio a450, and Aplio a, Diagnostic Ultrasound System, Software V6.5	Canon Medical Systems Corporation	Radiology	IYN
2022-03-21	K213721	BriefCase	Aidoc Medical, Ltd.	Radiology	QAS
2022-03-14	K203744	Arterys MICA	Arterys Inc.	Radiology	QIH
2022-03-14	K214043	BriefCase	Aidoc Medical, Ltd.	Radiology	QFM
2022-03-11	K213725	CardIQ Suite	GE Medical Systems SCS	Radiology	JAK
2022-03-10	K213566	ClearRead Xray Pneumothorax	Riverain Technologies, Inc.	Radiology	QFM
2022-03-04	K210365	Second Opinion	Pearl Inc.	Radiology	MYN
2022-03-01	K212365	BoneView	Gleamer	Radiology	QBS
2022-02-25	K213693	MAGNETOM Vida with syngo MR XA50A	Siemens Medical Solutions USA, Inc.	Radiology	LNH
2022-02-24	K213941	Annalise Enterprise CXR Triage Pneumothorax	Annalise-AI	Radiology	QFM
2022-02-18	K213319	Viz ANEURYSM, Viz ANX	Viz.ai, Inc.	Radiology	QFM
2022-02-18	K213999	Deep Learning Image Reconstruction	GE Medical Systems	Radiology	JAK
2022-02-08	K213165	Rapid	iSchema View Inc.	Radiology	LLZ
2022-02-04	K212654	Micro C Medical Imaging System, M01	OXOS Medical, Inc.	Radiology	IZL
2022-02-04	K213938	Revolution Ascend	GE Healthcare Japan Corporation	Radiology	JAK
2022-02-03	K213976	Contour ProtegeAI	MIM Software Inc.	Radiology	QKB
2022-01-28	K203260	syngo.CT Brain Hemorrhage	Siemens Medical Solutions USA, Inc.	Radiology	QAS
2022-01-24	K212333	Aplio i900/i800/i700 Diagnostic Ultrasound System, Software V6.5	Canon Medical Systems Corporation	Radiology	IYN
2022-01-20	K214019	syngo.CT Extended Functionality	Siemens Medical Solutions USA, Inc.	Radiology	JAK
2022-01-19	K210747	Caption Interpretation Automated Ejection Fraction Software	Caption Health	Radiology	QIH
2022-01-19	K212012	Follicle Clarity	Cycle Clarity	Radiology	QIH
2022-01-14	K210760	Precise Image	Philips Medical Systems Nederland, B.V.	Radiology	JAK
2022-01-14	K213737	Quantib ND	Quantib B.V.	Radiology	LLZ
2022-01-14	K213307	Eclipse II with Smart Noise Cancellation	Carestream Health Inc.	Radiology	MQB
2022-01-12	K212005	UNiD Spine Analyzer	MEDICREA International, Inc.	Radiology	LLZ
2022-01-07	K211443	AIBOLIT 3D+	AIbolit Technologies, LLC	Radiology	LLZ
2022-01-06	K213544	TOMTEC-ARENA	TOMTEC Imaging Systems GmbH	Radiology	QIH
2021-12-29	K213776	LiverSmart	Resonance Health Analysis Services Pty Ltd	Radiology	PCS
2021-12-22	K202404	BoneMRI	MRIguidance B.V	Radiology	QIH
2021-12-21	K210670	BU-CAD	TaiHao Medical Inc.	Radiology	QDQ
2021-12-21	K212690	qXR-BT	Qure.ai Technologies	Radiology	QIH
2021-12-20	K213275	EchoGo Core (2.0)	Ultromics Limited	Radiology	QIH
2021-12-16	K212616	Koios DS	Koios Medical, Inc.	Radiology	POK
2021-12-16	K213628	VBrain	Vysioneer Inc.	Radiology	QKB
2021-12-15	K211803	HealthPPT	Zebra Medical Vision Ltd.	Radiology	QFM
2021-12-15	K213155	RT-Mind-AI	MedMind Technology Co., Ltd.	Radiology	QKB
2021-12-09	K212466	LVivo Seamless V2.0	DiA Imaging Analysis Ltd	Radiology	QIH
2021-12-06	K213096	Al-Rad Companion (Pulmonary)	Siemens Medical Solutions USA, Inc.	Radiology	JAK
2021-12-01	K213305	Vantage Fortian 1.5T	Canon Medical Systems Corporation	Radiology	LNH
2021-11-26	K211541	MammoScreen 2.0	Therapixel	Radiology	QDQ
2021-11-19	K211326	EndoScreener	Chengdu Wision Medical Device Co., LTD.	Gastroenterology & Urology	QNP
2021-11-19	K210831	OnQ Neuro	CorTechs Labs, Inc.	Radiology	QIH
2021-11-17	K211678	Lunit INSIGHT MMG	Lunit Inc.	Radiology	QDQ
2021-11-17	K212456	Swoop Point-of-Care Magnetic Resonance Imaging (POC MRI) Scanner System	Hyperfine, Inc.	Radiology	LNH
2021-11-17	K212336	Soteria.AI	Omega Medical Imaging, LLC	Radiology	OWB
2021-11-16	K212265	TEX20/TEX20 Pro/TEX20S/TEX20T/TEX20 Exp/TEX20 Elite Diagnostic Ultrasound System, TEX10/ TEX10 Pro/TEX10S/TEX10T/TEX10 Exp/TEX10 Elite/TE X/TE X Lite Diagnostic Ultrasound System	Shenzhen Mindray Bio-Medical Electronics Co.,LTD	Radiology	IYN
2021-11-15	K213436	Clarius Ultrasound Scanner	Clarius Mobile Health Corp.	Radiology	IYN
2021-11-10	K211733	Lunit INSIGHT CXR Triage	Lunit Inc.	Radiology	QFM
2021-11-03	K210543	IM007	Implicity, Inc.	Cardiovascular	DQK
2021-10-29	K211161	Critical Care Suite with Endotracheal Tube Positing AI algorithm	GE Medical Systems, LLC	Radiology	QIH
2021-10-25	K212218	Advanced Algorithms for Treatment Management Applications (AATMA)	Elekta Solutions AB	Radiology	QKB
2021-10-22	K210807	FlightPlan for Liver	GE Medical Systems SCS	Radiology	LLZ
2021-10-22	K212516	IRNF App	Apple Inc.	Cardiovascular	QDB
2021-10-20	K210632	Contour ProtegeAI	MIM Software Inc.	Radiology	QKB
2021-10-14	K210999	SwiftMR	AIRS Medical Inc.	Radiology	LLZ
2021-10-14	K212261	StrokeSENS LVO	Circle Neurovascular Imaging, Inc	Radiology	QAS
2021-10-12	K212116	VBrain-OAR	Vysioneer Inc.	Radiology	QKB
2021-09-28	K211964	SubtlePET	Subtle Medical, Inc.	Radiology	KPS
2021-09-21	DEN200080	Paige Prostate	Paige.AI	Pathology	QPN
2021-09-17	K212067	Deep Learning Image Reconstruction	GE Healthcare Japan Corporation	Radiology	JAK
2021-09-17	K212269	Intelligent NR	Canon Inc.	Radiology	MQB
2021-09-15	K210085	HealthCCSng	Zebra Medical Vision Ltd.	Radiology	JAK
2021-09-10	K211828	Aquilion Exceed LB	Canon Medical Systems Corporation	Radiology	JAK
2021-09-10	K210438	Versana Premier	GE Medical Systems Ultrasound And Primary Care Diagnostics	Radiology	IYN
2021-09-09	K211824	HERA W9, HERA W10 Diagnostic Ultrasound System	Samsung Medison Co., Ltd.	Radiology	IYN
2021-09-08	K203555	AmCAD-UT	AmCad BioMed Corporation	Radiology	QIH
2021-09-08	K211597	EPIQ Series Diagnostic Ultrasound System, Affiniti Series Diagnostic Ultrasound System	Philips Medical Systems	Radiology	IYN
2021-09-08	K211945	V8 Diagnostic Ultrasound System	Samsung Medison CO., LTD.	Radiology	IYN
2021-09-08	DEN200030	Feops HEARTguide	Feops NV	Cardiovascular	QQI
2021-09-02	K211881	AI Segmentation Varian	Medical Systems, Inc.	Radiology	MUJ
2021-08-31	K201560	Auto Lung Nodule Detection	Samsung Electronics Co.,Ltd.	Radiology	MYN
2021-08-31	K212383	EndoNaut	Therenva SAS	Radiology	OWB
2021-08-27	K203696	RBknee	Radiobotics ApS	Radiology	LLZ
2021-08-20	K211846	Discovery MI Gen2	GE Medical Systems, LLC.	Radiology	KPS
2021-08-16	K212230	TruSPECT Radiological Image Processing Station	Spectrum Dynamics Medical Ltd	Radiology	LLZ
2021-08-12	K211179	InferRead CT Stroke.AI	Infervision Medical Technology Co., Ltd.	Radiology	QAS
2021-08-11	K203448	uCT ATLAS with uWS-CT-Dual Energy Analysis	Shanghai United Imaging Healthcare Co., Ltd.	Radiology	JAK
2021-08-06	K211764	Vereos PET/CT	Philips Medical Systems Nederland B.V.	Radiology	KPS
2021-08-06	K212100	Kosmos	EchoNous, Inc.	Radiology	IYN
2021-07-30	K211222	qER-Quant	Qure.ai Technologies	Radiology	QIH
2021-07-30	K211379	syngo.via RT Image Suite	Siemens Medical Solutions USA Inc.	Radiology	MUJ
2021-07-27	K210791	Us2.v1	eko.ai Pte. Ltd. d/b/a Us2.ai	Radiology	QIH
2021-07-27	K211655	aPROMISE	EXINI Diagnostics AB	Radiology	LLZ
2021-07-27	K212074	ClariCT.AI	ClariPi Inc.	Radiology	LLZ
2021-07-27	K211279	Volpara Imaging Software	Volpara Health Technologies Limited	Radiology	LLZ
2021-07-23	K211951	GI Genius	Cosmo Artificial Intelligence - AI Ltd	Gastroenterology & Urology	QNP
2021-07-20	K210666	Chest-CAD	Imagen Technologies, Inc	Radiology	MYN
2021-07-20	K210719	Change Healthcare Anatomical AI	Change Healthcare Canada Company	Radiology	QIH
2021-07-12	K211506	PowerLook Density Assessment Software V4.0	ICAD Inc.	Radiology	QIH
2021-07-08	K211788	HALO	Nico.Lab B.V.	Radiology	QAS
2021-07-01	K210611	MAGNETOM Free.Max	Siemens Medical Solutions USA, Inc.	Radiology	LNH
2021-06-29	K210645	RayStation 10.1	RaySearch Laboratories AB (publ)	Radiology	MUJ
2021-06-17	K203514	Precise Position	Philips Healthcare (Suzhou) Co., Ltd.	Radiology	JAK
2021-06-16	K202718	Qmenta Care Platform Family	Mint Labs, Inc., D/B/A. QMENTA	Radiology	LLZ
2021-06-16	K210034	EnsoSleep	EnsoData, Inc.	Neurology	OLZ
2021-06-11	K210484	LINQ II Insertable Cardiac Monitor, Zelda AI ECG Classification System	Medtronic, Inc.	Cardiovascular	MXD
2021-06-10	K203629	IDx-DR	Digital Diagnostics Inc.	Ophthalmic	PIB
2021-06-02	DEN200069	Cognoa Asd Diagnosis Aid	Cognoa, Inc.	Neurology	QPF
2021-06-02	K210404	Transpara 1.7.0	ScreenPoint Medical B.V.	Radiology	QDQ
2021-05-21	K202527	Zio ECG Utilization Software (ZEUS) System	iRhythm Technologies, Inc.	Cardiovascular	DQK
2021-05-19	K210237	CINA CHEST	Avicenna.AI	Radiology	QAS
2021-05-19	K210187	Overjet Dental Assist	Overjet, Inc.	Radiology	LLZ
2021-05-14	K201034	Syngo.CT CaScoring	Siemens Medical Solutions USA, Inc.	Radiology	JAK
2021-05-13	K210426	HS40 Diagnostic Ultrasound System	Samsung Medison Co., Ltd.	Radiology	IYN
2021-04-30	K210001	HYPER AiR	Shanghai United Imaging Healthcare Co.,Ltd.	Radiology	KPS
2021-04-23	K203314	Cartesion Prime (PCD-1000A/3) V10.8	Canon Medical Systems Corporation	Radiology	KPS
2021-04-23	K203502	MEDO-Thyroid	MEDO DX Pte. Ltd.	Radiology	QIH
2021-04-21	K210556	Preview Shoulder	Genesis Software Innovations	Radiology	QIH
2021-04-20	K203610	Automatic Anatomy Recognition (AAR)	Quantitative Radiology Solutions, LLC	Radiology	QKB
2021-04-19	K203469	AI Segmentation	Varian Medical Systems	Radiology	MUJ
2021-04-16	K203517	Saige-Q	DeepHealth, Inc.	Radiology	QFM
2021-04-14	K202992	BriefCase, RIB Fractures Triage (RibFx)	Aidoc Medical, Ltd.	Radiology	QFM
2021-04-09	DEN200055	GI Genius	Cosmo Artificial Intelligence - AI, Ltd.	Gastroenterology-Urology	QNP
2021-04-02	K202441	Eclipse II with Smart Noise Cancellation	Carestream Health, Inc.	Radiology	MQB
2021-04-02	K202928	DV.Target	DeepVoxel, Inc.	Radiology	QKB
2021-04-01	DEN200038	Gili Pro Biosensor (Also Known as Gili Biosensor System)	Continuse Biometrics Ltd.	Cardiovascular	QOK
2021-03-31	K203258	syngo.CT Lung CAD (Version VD20)	Siemens Healthcare GmbH	Radiology	OEB
2021-03-31	K203443	MAGNETOM Vida, MAGNETOM Sola, MAGNETOM Lumina, MAGNETOM Altea with syngo MR XA31A	Siemens Medical Solutions USA, Inc.	Radiology	LNH
2021-03-31	K210071	SIS System (Version 5.1.0)	Surgical Information Sciences, Inc.	Radiology	LLZ
2021-03-26	DEN200019	Oxehealth Vital Signs	Oxehealth Limited	Cardiovascular	QME
2021-03-24	K203225	AquilionONE(TSX‐306A/3)V10.4withSpectralImagingSystem	CanonMedicalSystemsCorporation	Radiology	JAK
2021-03-23	K210209	Viz ICH	Viz.Ai, Inc.	Radiology	QAS
2021-03-19	K203235	VBrain	Vysioneer Inc.	Radiology	QKB
2021-03-12	K202284	Oncospace	Oncospace, Inc.	Radiology	MUJ
2021-03-09	K203256	Imbio RV/LV Software	Imbio, LLC	Radiology	QIH
2021-03-05	K202300	Optellum Virtual Nodule Clinic, Optellum Software, Optellum Platform	Optellum Ltd	Radiology	POK
2021-03-01	DEN200022	Analytic for Hemodynamic Instability (AHI)	Fifth Eye Inc.	Cardiovascular	QNV
2021-02-25	K202990	NinesMeasure	Nines, Inc.	Radiology	LLZ
2021-02-25	K203578	OTIS 2.1 Optical Coherence Tomography System, THiA Optical Coherence Tomography System	Perimeter Medical Imaging AI, Inc.	General And Plastic Surgery	NQQ
2021-02-19	K202212	Truplan	Circle Cardiovascular Imaging Inc.	Radiology	LLZ
2021-02-09	K203103	Synapse 3D, Synapse 3D Base Tools v6.1	Fujifilm Corporation	Radiology	LLZ
2021-02-05	K210053	LVivo Software Application	DiA Imaging Analysis Ltd.	Radiology	QIH
2021-02-04	K203582	QUIBIM Precision Prostate (qp-Prostate)	QUIBIM S.L.	Radiology	LLZ
2021-01-29	K201411	Visage Breast Density	Visage Imaging GmbH	Radiology	QIH
2021-01-15	K193271	UAI Easytriage-Rib	Shanghai United Imaging Intelligence Co., Ltd.	Radiology	QFM
2021-01-14	K202700	ART-Plan	TheraPanacea	Radiology	QKB
2021-01-12	K201836	Aquilion Lightning (TSX-036A/7) V10.2 With AiCE-I	Canon Medical Systems Corporation	Radiology	JAK
2021-01-12	K203280	Hepatica V1 (Hepatica V1.0.0)	Perspectum Ltd.	Radiology	LNH
2021-01-11	P200003	Imagio Breast Imaging System	Seno Medical Instruments, Inc.	Radiology	QNK
2021-01-09	K200717	CLEWICU System (ClewICUserver and ClewICUnitor)	Clew Medical Ltd.	Cardiovascular	QNL
2021-01-08	K203329	HeartFlow Analysis	HeartFlow, Inc.	Cardiovascular	PJA
2021-01-07	K202414	BrainInsight	Hyperfine Research, Inc.	Radiology	LLZ
2020-12-29	K203508	BriefCase	Aidoc Medical, Ltd.	Radiology	QAS
2020-12-22	K202229	AI Metrics	AI Metrics, LLC	Radiology	LLZ
2020-12-18	K201555	EchoGo Pro	Ultromics Ltd.	Radiology	POK
2020-12-10	K201745	Deep Learning Image Reconstruction For Gemstone Spectral Imaging	GE Medical Systems, LLC	Radiology	JAK
2020-12-10	K203042	Aquilion Exceed LB (TSX-202A/3) V10.6 With AiCE-I	Canon Medical Systems Corporation	Radiology	JAK
2020-12-07	K201039	HepaFat-AI	Resonance Health Analysis Services Pty Ltd.	Radiology	LNH
2020-12-04	K202487	HealthJOINT	Zebra Medical Vision Ltd.	Radiology	LLZ
2020-11-20	K200873	HALO	NICo-Lab B.V.	Radiology	QAS
2020-11-20	K203169	Revolution Ascend	GE Healthcare Japan Corporation	Radiology	JAK
2020-11-20	K193287	CorInsights MRI	ADM Diagnostics	Radiology	LLZ
2020-11-18	K201019	Genius AI Detection	Hologic, Inc.	Radiology	QDQ
2020-11-17	K193306	PROView	GE Medical Systems SCS	Radiology	LLZ
2020-11-12	K193289	FastStroke, CT Perfusion 4D	GE Medical Systems SCS	Radiology	JAK
2020-11-06	K193562	AI-Rad Companion Organs RT	Siemens Medical Solutions USA, Inc.	Radiology	QKB
2020-11-06	K200750	Neuro.Al Algorithm	TeraRecon, Inc.	Radiology	LLZ
2020-10-30	K200323	Autocontour	Radformation, Inc.	Radiology	QKB
2020-10-30	K202013	WRDensity by Whiterabbit.ai	Whiterabbit.ai Inc.	Radiology	QIH
2020-10-28	K202089	Lenshooke X1 Pro Semen Quality Analyzer, Lenshooke X1 Pro Se Semen Quality Analyzer	Bonraybio Co., Ltd.	Hematology	POV
2020-10-16	K200595	CellaVision DC-1, CellaVision DC-1 PPA	CellaVision AB	Hematology	JOY
2020-10-16	K201710	A View LCS	Coreline Soft Co., Ltd.	Radiology	LLZ
2020-10-11	K202501	Quantib Prostate	Quantib BV	Radiology	LLZ
2020-10-09	K193631	Stethee Pro 1, Stethee Pro Software System	M3DICINE Pty Ltd.	Cardiovascular	DQD
2020-10-02	K201301	X100 With Full Field Peripheral Blood Smear (Pbs) Application	Scopio Labs Ltd.	Hematology	JOY
2020-10-02	K202280	Cleerly Labs V2.0	Cleerly, Inc.	Radiology	LLZ
2020-10-02	K202170	LiverMultiScan	Perspectum Ltd.	Radiology	LNH
2020-09-30	K192051	THINQ	CorticoMetrics LLC	Radiology	LLZ
2020-09-25	K201103	Xeleris V Processing And Review Systems	GE Healthcare	Radiology	LLZ
2020-09-24	K200569	Raystation	Raysearch Laboratories Ab (Publ)	Radiology	MUJ
2020-09-18	K200852	EchoPAC Software Only, EchoPAC Plug-In	GE Medical Systems Ultrasound and Primary Care Diagnostics, LLC	Radiology	LLZ
2020-09-18	K201992	Caption Guidance	Caption Health	Radiology	QJU
2020-09-16	K201298	VX1	Volta Medical	Cardiovascular	DQK
2020-09-16	K201369	AVA (Augmented Vascular Analysis)	See-Mode Technologies Pte. Ltd.	Radiology	LLZ
2020-09-15	K192665	Accelerate Pheno System, Accelerate Phenotest Bc Kit	Accelerate Diagnostics, Inc.	Microbiology	PRH
2020-09-09	K200708	Vivid iq	GE Medical Systems Ultrasound and Primary Care Diagnostics, LLC	Radiology	IYN
2020-09-09	K200851	Vivid T8, Vivid T9	GE Medical Systems Ultrasound and Primary Care Diagnostics, LLC	Radiology	IYN
2020-09-02	K200833	RX-1 Rhythm Express Remote Cardiac Monitoring System	VivaQuant Inc.	Cardiovascular	MLO
2020-08-26	K200714	AVIEW	Coreline Soft Co., Ltd.	Radiology	LLZ
2020-08-26	K201020	BriefCase	Aidoc Medical, Ltd.	Radiology	QAS
2020-08-14	K201632	Tomtec-Arena	Tomtec Imaging Systems Gmbh	Radiology	LLZ
2020-08-13	K201232	Limbus Contour	Limbus Ai Inc.	Radiology	LLZ
2020-08-13	K201444	syngo.via RT Image Suite	Siemens Medical Solutions USA, Inc.	Radiology	MUJ
2020-08-07	K200990	Vida|Vision	Vida Diagnostics Inc.	Radiology	JAK
2020-08-07	K201310	Accipiolx	MaxQ Al Ltd.	Radiology	QAS
2020-08-04	K193210	HYPER DLR	Shanghai United Imaging Healthcare Co., Ltd.	Radiology	KPS
2020-08-03	K200667	EyeArt	Eyenuk, Inc	Ophthalmic	PIB
2020-07-30	K193283	AI-Rad Companion Prostate MR	Siemens Medical Solutions USA Inc	Radiology	QIH
2020-07-30	K193417	FractureDetect (FX)	Imagen Technologies, Inc.	Radiology	QBS
2020-07-23	K200743	Vivid E80/ Vivid E90/ Vivid E95	GE Medical Systems Ultrasound and Primary Care Diagnostics, LLC	Radiology	IYN
2020-07-22	K200621	Caption Interpretation Automated Ejection Fraction Software	Caption Health	Radiology	QIH
2020-07-16	K200497	Vivid S60N, Vivid S70N	GE Medical Systems Ultrasound and Primary Care Diagnostics, LLC	Radiology	IYN
2020-07-16	K200905	HealthMammo	Zebra Medical Vision Ltd.	Radiology	QFM
2020-07-14	K193097	Vantage Orian 1.5T, MRT-1550, V6.0 With AiCE Reconstruction Processing Unit For MR	Canon Medical Systems Corporation	Radiology	LNH
2020-07-10	K192969	Ezra Plexo Software	Ezra AI Inc.	Radiology	QIH
2020-07-10	K193294	AI-Rad Companion Engine	Siemens Medical Solutions USA, Inc.	Radiology	LLZ
2020-07-06	K193073	Deep Recon	Shanghai United Imaging Healthcare Co., Ltd.	Radiology	JAK
2020-07-02	K192880	InferRead Lung CT.AI	Beijing Infervision Technology Co.,Ltd.	Radiology	OEB
2020-07-02	K193252	Contour ProtégéAI	MIM Software, Inc.	Radiology	QKB
2020-06-26	K200760	Rapid ASPECTS	ISchemaView Inc.	Radiology	POK
2020-06-24	K200855	CINA	AVICENNA.AI	Radiology	QAS
2020-06-23	K200232	LVivo Software Application	DiA Imaging Analysis Ltd	Radiology	QIH
2020-06-19	K193298	BriefCase	Aidoc Medical, Ltd.	Radiology	QAS
2020-06-17	K193290	AI-Rad Companion Brain MR	Siemens Medical Solutions USA, Inc.	Radiology	LLZ
2020-06-17	K200921	QER	Qure.Ai Technologies	Radiology	QAS
2020-06-11	K200356	MEDO ARIA	MEDO.ai	Radiology	QIH
2020-06-11	K200980	Auto 3D Bladder Volume Tool	Butterfly Network, Inc.	Radiology	IYO
2020-05-12	K192901	HealthVCF	Zebra Medical Vision Ltd.	Radiology	QFM
2020-05-05	K193176	uMR 780	Shanghai United Imaging Healthcare Co., Ltd.	Radiology	LNH
2020-05-05	K193220	AVIEW LCS	Coreline Soft Co., Ltd	Radiology	LLZ
2020-04-21	K193351	NinesAI	Nines, Inc.	Radiology	QAS
2020-04-16	K200755	Caption Guidance	Caption Health, Inc.	Radiology	QJU
2020-04-13	K192167	CuraRad-ICH	CuraCloud Corp.	Radiology	QAS
2020-04-10	K193282	Signa Premier	GE Healthcare (GE Medical Systems, LLC)	Radiology	LNH
2020-04-08	K193300	AIMI-Triage CXR PTX	RADLogics, Inc.	Radiology	QFM
2020-03-31	K193087	Rapid ICH	ISchemaView Incorporated	Radiology	QAS
2020-03-26	K192732	Bodyguardian Remote Monitoring System	Preventice Technologies, Inc.	Cardiovascular	DSI
2020-03-26	K193518	KOSMOS	EchoNous, Inc.	Radiology	IYN
2020-03-25	K192437	Arterys MICA	Arterys Inc.	Radiology	QIH
2020-03-25	K192854	MammoScreen	Therapixel	Radiology	QDQ
2020-03-20	K193281	Hepatic VCAR	GE Medical Systems SCS	Radiology	JAK
2020-03-20	K200036	AI-ECG Tracker	Shenzhen Carewell Electronics Co., Ltd.	Cardiovascular	DPS
2020-03-18	K193658	Viz ICH	Viz.Ai, Inc.	Radiology	QAS
2020-03-16	K193267	Al-Rad Companion (Musculoskeletal)	Siemens Medical Solutions USA, Inc.	Radiology	JAK
2020-03-12	K192388	SonoVision Ultrasound Imaging System	Tissue Differentiation Intelligence, LLC	Radiology	IYN
2020-03-09	K192574	Vantage Galan 3T, MRT-3020, V6.0 With AiCE Reconstruction Processing Unit For MR	Canon Medical Systems Corporation	Radiology	LNH
2020-03-09	K193216	Syngo.CT Lung CAD	Siemens Medical Solutions, Inc	Radiology	OEB
2020-03-05	K193229	Transpara	Screenpoint Medical B.V.	Radiology	QDQ
2020-03-04	K191550	Broncholab	Fluidda Inc.	Radiology	JAK
2020-02-28	K191556	Red Dot	Behold.AI Technologies Limited	Radiology	QFM
2020-02-28	K191928	AccuContour	Xiamen Manteia Technology Ltd.	Radiology	QKB
2020-02-28	K192962	icobrain-ctp	icometrix NV	Radiology	LLZ
2020-02-21	K192832	Aquilion Prime SP (TSX-303B8) V10.2 with AiCE-I	Canon Medical Systems Corporation	Radiology	JAK
2020-02-19	K192973	Densitas Densityai	Densitas, Inc.	Radiology	LLZ
2020-02-14	K193248	Biograph Vision, Biograph MCT Family Of PET/CTs	Siemens Medical Solutions USA, Inc.	Radiology	KPS
2020-02-13	K192828	Aquilion ONE (TSX-306A/3) V10.0 With Spectral Imaging System	Canon Medical Systems Corporation	Radiology	JAK
2020-02-12	K193178	Biograph Horizon PET/CT	Siemens Medical Solution USA, Inc.	Radiology	KPS
2020-02-10	K192377	Ethos Treatment Management, Ethos Treatment Planning, Ethos Radiotherapy System, Halcyon	Varian Medical Systems, Inc.	Radiology	IYE
2020-02-07	DEN190040	Caption Guidance	Bay Labs, Inc.	Radiology	QJU
2020-01-24	K193109	MRCAT Brain	Philips Medical Systems MR Finland	Radiology	MUJ
2020-01-16	K192956	Auto Positioning	GE Hangwei Medical Systems, Co., Ltd.	Radiology	JAK
2020-01-15	K191125	ADAS 3D	Galgo Medical S.L	Radiology	LLZ
2020-01-15	K192004	Eko Analysis Software	Eko Devices Inc	Cardiovascular	MWI
2020-01-02	K183089	Air Next	NuvoAir AB	Anesthesiology	BZG
2019-12-20	K191647	Qlab Advanced Quantification Software	Philips Healthcare	Radiology	QIH
2019-12-20	K192383	BriefCase	Aidoc Medical, Ltd.	Radiology	QAS
2019-12-17	K192763	Syngo.CT CaScoring	Siemens Medical Solutions USA, Inc.	Radiology	JAK
2019-12-13	K192531	QyScore Software	Qynapse	Radiology	LLZ
2019-12-13	K193170	Deep Learning Image Reconstruction	GE Healthcare Japan Corporation	Radiology	JAK
2019-12-13	K192130	icobrain	icometrix NV	Radiology	LLZ
2019-12-11	K192571	NemoScan	Software Nemotec S.L.	Radiology	LLZ
2019-12-10	K192287	Transpara	Screenpoint Medical B.V.	Radiology	QDQ
2019-12-09	K192442	FFRangio	CathWorks Ltd	Cardiovascular	QEK
2019-12-07	K192279	PhantomMSK Trauma	OrthoGrid Systems Inc.	Radiology	LLZ
2019-11-27	K192945	7D Surgical System Cranial Biopsy and Ventricular Catheter Placement Application	7D Surgical Inc.	Neurology	HAW
2019-11-26	K192320	HealthCXR	Zebra Medical Vision Ltd.	Radiology	QFM
2019-11-25	K190529	SOZO	ImpediMed Limited	Gastroenterology-Urology	QJB
2019-11-19	K191278	RSI-MRI+	Multimodal Imaging Services Corporation (Dba HealthLytix)	Radiology	LLZ
2019-11-13	K191171	EchoGo Core	Ultromics Ltd.	Radiology	QIH
2019-11-07	K191026	MEDIP PRO	MEDICAL IP Co., Ltd.	Radiology	LLZ
2019-11-05	K190868	Cleerly Labs	Cleerly Inc	Radiology	LLZ
2019-11-05	K192109	Koala	IB Lab Gmbh	Radiology	LLZ
2019-11-04	K190013	WellDoc BlueStar	WellDoc, Inc	General Hospital	MRZ
2019-11-01	K190334	MIMOSA Imager	MIMOSA Diagnostics Inc.	General And Plastic Surgery	MUD
2019-11-01	K190898	Sight OLO	Sight Diagnostics Ltd.	Hematology	GKZ
2019-10-18	K183274	RTHawk, HeartVista Cardiac Package	HeartVista, Inc.	Radiology	LNH
2019-10-17	K192455	Merge PACS	Merge Healthcare Incorporated	Radiology	LLZ
2019-10-16	K191493	Ventripoint Medical System Plus (VMS+) 3.0	Ventripoint Diagnostics Ltd.	Radiology	LLZ
2019-10-04	K191713	CS-Series-FP Radiographic / Fluoroscopic Systems With Optional CA-100S / FluoroShield¿ (ROI Assembly)	Omega Medical Imaging, LLC	Radiology	JAA
2019-10-04	K191994	ProFound AI Software V2.1	ICAD Inc.	Radiology	QDQ
2019-09-18	K192065	Syngo.Via RT Image Suite	Siemens Medical Solutions USA, Inc.	Radiology	MUJ
2019-09-16	K191688	SubtleMR	Subtle Medical Inc.	Radiology	LLZ
2019-09-13	K192304	SIS Software Version 3.6.0	Surgical Information Sciences, Inc.	Radiology	LLZ
2019-09-11	K183370	PeraMobile and PeraWatch	PeraHealth, Inc.	Cardiovascular	MWI
2019-09-11	K190815	Brainscope TBI	BrainScope Company, Inc.	Neurology	PIW
2019-09-10	K183268	AI-Rad Companion (Cardiovascular)	Siemens Medical Solutions USA, Inc.	Radiology	JAK
2019-09-04	K191179	Myo Plus	Otto Bock Healthcare Products GmbH	Neurology	GXY
2019-08-29	K183489	D2P	3D Systems, Inc.	Radiology	LLZ
2019-08-29	K192107	Clarius Ultrasound Scanner	Clarius Mobile Health Corp.	Radiology	IYN
2019-08-15	K183282	Biovitals Analytics Engine	Biofourmis Singapore Pte. Ltd	Cardiovascular	PLB
2019-08-15	K190925	HeartfFow FFRct Analysis	HeartFlow, Inc.	Cardiovascular	PJA
2019-08-12	K183182	Critical Care Suite	GE Medical Systems, LLC	Radiology	QFM
2019-08-05	K191262	ABSI	EXINI Diagnostics AB	Radiology	LLZ
2019-07-26	K182384	ACR | LAB Urine Analysis Test System	Healthy.Io Ltd	Clinical Chemistry	JFY
2019-07-26	K183271	AI-Rad Companion (Pulmonary)	Siemens Medical Solutions USA, Inc.	Radiology	JAK
2019-07-19	K182798	KIDScore D3	Vitrolife A/S	Obstetrics And Gynecology	PBH
2019-07-12	K191585	INtuition-Structural Heart Module	TeraRecon Inc.	Radiology	LLZ
2019-07-10	K182875	DeepCT	Deep01 Limited	Radiology	QAS
2019-07-10	K183322	PhysIQ Heart Rhythm and Respiratory Module	PhysIQ, Inc	Cardiovascular	DPS
2019-07-08	K191384	RayCare 2.3	RaySearch Laboratories AB (Publ)	Radiology	MUJ
2019-07-05	K182901	Aquilion Precision (TSX-304A/1 And /2) V8.8 With AiCE	Canon Medical Systems Corporation	Radiology	JAK
2019-07-03	K190442	Koios DS For Breast	Koios Medical, Inc.	Radiology	POK
2019-06-27	K190017	Livermultiscan (LMSv3)	Perspectum Diagnostics Ltd	Radiology	LNH
2019-06-25	K191194	CLARUS	Carl Zeiss Meditec, Inc	Ophthalmic	QER
2019-06-19	K190387	Raystation	Raysearch Laboratories Ab (Publ)	Radiology	MUJ
2019-06-13	K183460	ClariCT AI	ClariPI Inc.	Radiology	LLZ
2019-06-13	K190424	Healthich	Zebra Medical Vision Ltd.	Radiology	QAS
2019-06-12	K183046	Aquilion ONE (TSX-305A/6) V8.9 With AiCE	Canon Medical Systems Corporation	Radiology	JAK
2019-05-31	K190896	BriefCase	Aidoc Medical, Ltd.	Radiology	QAS
2019-05-24	K191083	COMPLETE CONTROL System Gen2	Coapt, LLC	Neurology	GXY
2019-05-21	K183646	Acumen Hypotension Prediction Index - EV1000 Clinical Platform, Acumen Hypotension Prediction Index - Hemosphere Advanced Monitoring Platform, Acumen Hypotension Prediction Index, Hemosphere Advanced Monitoring Platform - Pressure	Edwards Lifeciences, LLC	Cardiovascular	QAQ
2019-05-15	K183648	APAS Independence with Urine Analysis Module	Clever Culture Systems AG	Microbiology	PPU
2019-05-13	K190764	SurgicalAR	MEDIVIS, Inc.	Radiology	LLZ
2019-05-06	K190362	HealthPNX	Zebra Medical Vision Ltd.	Radiology	QFM
2019-04-22	K182513	FluChip-8G Influenza A+B Assay	InDevR, Inc.	Microbiology	OZE
2019-04-18	K183593	Lung Vision System	Body Vision Medical Ltd.	Radiology	LLZ
2019-04-17	K181988	EMurmur ID	CSD Labs GmbH	Cardiovascular	DQD
2019-04-15	K190072	Briefcase	Aidoc Medical, Ltd.	Radiology	QAS
2019-04-12	K183202	Deep Learning Image Reconstruction	GE Medical Systems, LLC	Radiology	JAK
2019-04-08	K183204	Bone VCAR (BVCAR)	GE Medical Systems SCS	Radiology	JAK
2019-03-29	K181352	Loop System	Spry Health, Inc.	Cardiovascular	DQA
2019-03-19	K183019	SIS Software Version 3.3.0	Surgical Information Sciences, Inc.	Radiology	LLZ
2019-03-11	K181823	KardiaAI	AliveCor, Inc.	Cardiovascular	DQK
2019-03-08	K183285	Cmtriage	Curemetrix, Inc	Radiology	QFM
2019-03-07	K182344	RhythmAnalytics	Biofourmis Singapore Pte. Ltd.	Cardiovascular	DQK
2019-02-16	K183704	Rx-1 Rhythm Express Remote Cardiac Monitoring System	Vivaquant Inc.	Cardiovascular	DXH
2019-02-04	K181916	D-Nav System	Hygieia, Inc	General Hospital	NDC
2019-02-01	K183272	AI Rad Companion (Engine)	Siemens Medical Solutions USA, Inc.	Radiology	LLZ
2019-01-18	K183231	SIGNA Premier	GE Medical Systems, LLC	Radiology	LNH
2019-01-17	K182456	Study Watch	Verily Life Sciences Llc	Cardiovascular	DXH
2019-01-09	K183133	MRCP+ V1.0	Perspectum Diagnostics Ltd	Radiology	LLZ
2018-12-28	DEN170091	EyeBOX	Oculogica, Inc.	Neurology	QEA
2018-12-28	K180867	AmCAD-UO	AmCad BioMed Corporation	Radiology	LLZ
2018-12-27	K182130	ISchemaView RAPID	ISchemaView, Inc.	Radiology	LLZ
2018-12-27	K182564	Quantib ND	Quantib BV	Radiology	LLZ
2018-12-21	K183012	VascuCAP	Elucid Bioimaging Inc.	Radiology	LLZ
2018-12-20	K181861	Embrace	Empatica Srl	Neurology	POS
2018-12-19	K182149	FFRangio System	CathWorks Ltd	Cardiovascular	QEK
2018-12-14	K182419	Centricity Universal Viewer	GE Healthcare	Radiology	LLZ
2018-12-14	K182790	Cardio-TriTest v6.5	Cardio-Phoenix Inc.	Cardiovascular	DPS
2018-12-06	K173749	AMRA Profiler	AMRA Medical AB	Radiology	LNH
2018-12-06	K182373	PowerLook Tomo Detection V2 Software	ICAD Inc.	Radiology	QDQ
2018-12-06	K182035	FFRct v2.18	HeartFlow, Inc.	Cardiovascular	PJA
2018-11-30	K182218	FerriSmart Analysis System	Resonance Health Analysis Service Pty Ltd.	Radiology	PCS
2018-11-30	K182336	SubtlePET	Subtle Medical, Inc.	Radiology	KPS
2018-11-29	K182181	Persyst 14 EEG Review And Analysis Software	Persyst Development Corporation	Neurology	OMB
2018-11-21	K181704	Transpara	Screenpoint Medical Bv	Radiology	QDQ
2018-11-20	K181247	Vitrea CT Brain Perfusion	Vital Images, Inc.	Radiology	LLZ
2018-11-19	K180432	AI-ECG Platform	Shenzhen Carewell Electronics., Ltd.	Cardiovascular	DQK
2018-11-16	K180343	LensHooke X1 Pro Semen Quality Analyzer, LensHooke X1 Semen Quality Analyzer	Bonraybio Co., Ltd.	Hematology	POV
2018-11-06	K181939	icobrain	icometrix NV	Radiology	LLZ
2018-11-05	K181288	Athelas One	Athelas Inc.	Hematology	GKZ
2018-11-02	K182616	NvisionVLE Imaging System, NvisionVLE Optical Probe, NvisionVLE Inflation System	NinePoint Medical, Inc.	General And Plastic Surgery	NQQ
2018-10-26	K182177	Accipiolx	MaxQ-Al Ltd.	Radiology	QAS
2018-10-25	K181685	Vivid E80, Vivid E90, Vivid E95	GE Medical Systems Ultrasound and Primary Care Diagnostics, LLC	Radiology	IYN
2018-10-17	K182034	Arterys MICA	Arterys Inc.	Radiology	LLZ
2018-10-09	K181892	Ziostation2	Ziosoft, Inc.	Radiology	LLZ
2018-10-05	K182112	Sense System with IBT Electrodes	Infinite Biomedical Technologies, LLC	Neurology	GXY
2018-09-28	K173872	FibriCheck	Qompium NV	Cardiovascular	DXH
2018-09-28	K181771	RightEye Vision System	RightEye, LLC	Ophthalmic	GWN
2018-09-21	K182310	Volpara Imaging Software	Volpara Health Technologies Limited	Radiology	LLZ
2018-08-29	K181502	Zio AT ECG Monitoring System, Zeus System	IRhythm Technologies, Inc.	Cardiovascular	DQK
2018-08-01	K180647	BriefCase	Aidoc Medical, Ltd.	Radiology	QAS
2018-07-23	K173444	Quantitative Total Extensible Imaging (QTxi)	AIQ Solutions, Inc.	Radiology	LLZ
2018-07-18	K173327	DIP/U.S. Urine Analysis Test System	Healthy.io Ltd	Clinical Chemistry	JIL
2018-07-10	K181572	Workflow Box	Mirada Medical Ltd.	Radiology	QKB
2018-07-10	K181574	Uscan	EchoNous, Inc.	Radiology	IYO
2018-06-29	K180038	NuVasive Pulse System	NuVasive, Incorporated	Orthopedic	OLO
2018-06-26	K173574	DenSeeMammo	STATLIFE	Radiology	LLZ
2018-06-14	K173780	EchoMD Automated Ejection Fraction Software	Bay Labs, Inc.	Radiology	LLZ
2018-06-13	K172983	HealthCCS	Zebra Medical Vision Ltd.	Radiology	JAK
2018-06-12	DEN170043	DreaMed Advisor Pro	DreaMed Diabetes, Ltd.	Clinical Chemistry	QCC
2018-06-05	K173821	LungQ Software	Thirona Corporation	Radiology	JAK
2018-05-25	K180163	TransEnterix Senhance Surgical System	TransEnterix, Inc	General And Plastic Surgery	NAY
2018-05-24	DEN180005	OsteoDetect	Imagen Technologies, Inc.	Radiology	QBS
2018-05-14	K173810	Ventripoint Medical System Plus (VMS+)	Ventripoint Diagnostics, Ltd.	Radiology	IYN
2018-05-14	K180799	Clarius Ultrasound Scanner	Clarius Mobile Health Corp.	Radiology	IYN
2018-05-02	K180599	Venue	GE Medical Systems Ultrasound and Primary Care Diagnostics, LLC	Radiology	IYN
2018-05-01	K172959	PeraServer and PeraTrend	PeraHealth, Inc.	Cardiovascular	MWI
2018-04-20	K180161	Viz CTP	Viz.ai, Inc.	Radiology	LLZ
2018-04-16	K180126	SOZO	ImpediMed Limited	Gastroenterology-Urology	OBH
2018-04-11	DEN180001	IDx-DR	IDx, LLC	Ophthalmic	PIB
2018-04-05	K180589	DR 800 With MUSICA Dynamic	Agfa HealthCare N.V.	Radiology	JAA
2018-03-16	DEN160044	Acumen Hypotension Prediction Index (HPI) Feature Software	Edwards Lifesciences LLC	Cardiovascular	QAQ
2018-03-09	K173939	Quantib Brain	Quantib BV	Radiology	LLZ
2018-03-08	K173605	IQMR	Medic Vision - Imaging Solutions Ltd	Radiology	LLZ
2018-02-23	K170540	DM-Density	Densitas, Inc.	Radiology	LLZ
2018-02-13	DEN170073	ContaCT	Viz.Al, Inc.	Radiology	QAS
2018-02-08	K180091	UNID Spine Analyzer	Medicrea International	Radiology	LLZ
2018-01-25	K173542	Arterys Oncology Dl	Arterys Inc.	Radiology	LLZ
2018-01-12	K173588	Illumeo System	Philips Medical Systems Technologies, Ltd	Radiology	LLZ
2018-01-11	K171122	CEREC Ortho Software	Dentsply Sirona	Dental	PNN
2018-01-08	K171328	CNeuro CMRI	Combinostics Oy	Radiology	LLZ
2018-01-04	K171056	WAVE Clinical Platform	Excel Medical Electronics, LLC	Cardiovascular	MWI
2017-12-27	K173420	Radiomics App V1.0	Microsoft Corp.	Radiology	LLZ
2017-12-22	K172507	SOZO	ImpediMed Limited	Cardiovascular	DSB
2017-11-07	K163694	Rooti Rx ECG Event Recorder, Rooti Link APP Software	Rooti Labs Ltd.	Cardiovascular	DRG
2017-10-27	K172803	Infinitt PACS 7.0	Infinitt Healthcare Co.,Ltd.	Radiology	LLZ
2017-10-20	K163623	Quantra	Hologic, Inc.	Radiology	LLZ
2017-09-27	K171936	Peerbridge Cor(TM) System	Peerbridge Health Inc.	Cardiovascular	DSH
2017-09-15	K172356	BladderScan Prime PLUS System	Verathon Incorporated	Radiology	IYO
2017-09-14	K172385	Clarius Ultrasound System	Clarius Mobile Health Corp.	Radiology	IYN
2017-09-07	K170981	NeuroQuant	CorTechs Labs, Inc	Radiology	LLZ
2017-08-17	K163339	SpectralMD DeepView Wound Imaging System 2.0	SpectralMD, Inc.	Cardiovascular	DPT
2017-08-11	K172122	SOZO	ImpediMed Limited	Gastroenterology-Urology	OBH
2017-08-01	K171315	Advanced RBC Application	Cella Vision AB	Hematology	JOY
2017-07-19	DEN170022	QuantX	Quantitative Insights, Inc	Radiology	POK
2017-06-26	K170568	CardioLogs ECG Analysis Platform	Cardiologs Technologies	Cardiovascular	DPS
2017-06-09	K170747	Syngo Application Software	Siemens Medical Solutions, USA, Inc.	Radiology	LLZ
2017-06-07	K170250	SmartTarget	SmarTarget, Ltd.	Radiology	LLZ
2017-05-24	K170172	UNiD Spine Analyzer	Medicrea International	Radiology	LLZ
2017-05-11	K163622	Lung Vision	Body Vision Medical Ltd.	Radiology	LLZ
2017-05-05	K163665	MATRx Plus	Zephyr Sleep Technologies	Anesthesiology	MNR
2017-04-26	K170069	AmCAD-UV	AmCad BioMed Corporation	Radiology	LLZ
2017-04-06	DEN160026	23andMe Personal Genome Service (PGS) Genetic Health Risk Test for Hereditary Thrombophilia	23andMe, Inc.	Hematology	PTA
2017-03-31	K162627	EnsoSleep	EnsoData, Inc.	Neurology	OLZ
2017-02-23	K162855	Reveal LINQ	Medtronic, Inc.	Cardiovascular	MXD
2017-02-14	K162830	SIS Software	Surgical Information Sciences, Inc.	Radiology	LLZ
2017-01-06	K163013	Quantib Brain 1.2	Quantib BV	Radiology	LLZ
2017-01-05	K163253	Arterys Cardio DL	Arterys Inc.	Radiology	LLZ
2016-12-28	K161959	ClearView CCAD	ClearView Diagnostics Inc.	Radiology	LLZ
2016-12-07	K161322	CT CoPilot	Zepmed, LLC	Radiology	LLZ
2016-11-30	K161834	One Drop Blood Glucose Monitoring System	AgaMatrix Inc.	Clinical Chemistry	NBW
2016-11-30	K163138	Clarius Ultrasound System	Clarius Mobile Health Corp.	Radiology	IYN
2016-11-09	P150043	QVCAD System	QView Medical, Inc.	Radiology	MYN
2016-10-19	K160401	Tyto Stethoscope	Tyto Care Ltd.	Cardiovascular	DQD
2016-09-22	K161068	Ahead 300	Brainscope Company Inc.	Neurology	PIW
2016-09-19	K161625	PixelShine	AlgoMedica	Radiology	LLZ
2016-09-09	K161201	ClearRead CT	Riverain Technologies, LLC	Radiology	OEB
2016-08-24	K161772	FFRct v2.0	HeartFlow, Inc.	Cardiovascular	PJA
2016-08-09	K161148	Icobrain	Icometrix	Radiology	LLZ
2016-08-05	K160338	Triton System	Gauss Surgical Inc.	General And Plastic Surgery	PBZ
2016-07-28	K161382	LVivo Software Application	DiACardio, Ltd.	Radiology	LLZ
2016-07-15	K160016	Steth IO	Stratoscientific, Inc.	Cardiovascular	DQD
2016-07-07	K160088	Cydar EV	Cydar Ltd.	Radiology	OWB
2016-06-17	K153351	Quantib Brain 1	Quantib BV	Radiology	LLZ
2016-01-13	K152733	FFRct	HeartFlow, Inc.	Cardiovascular	PJA
2016-01-07	K153427	Volpara Imaging Software	Matakina Technology Ltd.	Radiology	LLZ
2015-12-21	K150817	Dario Blood Glucose Monitoring System	LabStyle Innovations Ltd.	Clinical Chemistry	NBW
2015-11-05	K150102	SnoreSounds	Appian Medical Inc.	Anesthesiology	MNR
2015-06-11	K142512	Personalized Physiology Analytics Engine Software	VGBio, Inc. (DBA PhysIQ)	Cardiovascular	PLB
2015-04-24	K142918	EndoTool SubQ	Monarch Medical Technologies	General Hospital	NDC
2015-02-27	K141922	IRIS Intelligent Retinal Imaging System	IRIS Intelligent Retinal Imaging Systems, LLC	Ophthalmic	NFJ
2014-11-17	DEN140025	BrainScope Ahead 100	BrainScope Company, Inc.	Neurology	PIW
2014-10-10	K142037	Quantra	Hologic, Inc.	Radiology	LLZ
2014-09-17	K141069	Lung Density Analysis	Imbio LLC	Radiology	JAK
2014-08-22	K141480	CVI42	Circle Cardiovascular Imaging Inc	Radiology	LLZ
2014-04-22	K133649	Hepatic VCAR	GE Medical Systems SCS	Radiology	JAK
2014-01-24	K133259	Ysio Max	Siemens Medical Solutions USA, Inc.	Radiology	KPR
2013-11-21	K130831	MALDI Biotyper CA (MBT-CA) System	Bruker Daltonics, Inc.	Microbiology	PEX
2013-08-21	DEN130013	Vitek MS	Biomerieux, Inc.	Microbiology	PEX
2013-03-22	K120771	UniCel DxH 800 Coulter Cellular Analysis System	Beckman Coulter, Inc.	Hematology	GKZ
2012-12-27	K123526	ClearRead +Confirm	Riverain Technologies	Radiology	LLZ
2012-05-17	K120489	Tissue of Origin Test Kit FFPE	Pathwork Diagnostics, Inc.	Pathology	OIW
2012-04-13	K120161	AlphaPoint Imaging Software	RadLogics, Inc.	Radiology	LLZ
2011-12-28	K111776	DeltaView Model 2.1	Riverain Medical Group,Llc	Radiology	LLZ
2011-09-16	K102778	CellaVision® DM1200 with the body fluid application	CellaVision AB	Hematology	JOY
2010-05-12	K092116	EasyCell	Medica Corporation	Hematology	JOY
2008-12-05	K080595	CellaVision DM96 with the body fluid application	Cella Vision AB	Hematology	JOY
2008-09-12	K082483	Quantra	Hologic, Inc.	Radiology	LLZ
2008-07-30	K080896	Pathwork Tissue of Origin Test	Pathwork Diagnostics Inc.	Pathology	OIW
2008-07-17	K081140	Visensia	OBS Medical	Cardiovascular	MHX
2008-05-15	K080762	IB Neuro, Version 1.0	Imaging Biometrics, LLC	Radiology	LNH
2004-02-10	K033840	CellaVision DM96 Automatic Hematology Analyzer	Cella Vision AB	Hematology	JOY
2001-03-15	K003301	DiffMaster Octavia Automatic Hematology Analyzer	CellaVision AB	Hematology	JOY
1997-03-11	K955841	Compumedics Sleep Monitoring System	Computmedics Sleep Pty. Ltd.	Anesthesiology	MNR
1995-11-08	P940029	PAPNET Testing System	Neuromedical Systems, Inc.	Pathology	MNM
